# Supplementary material for: Measuring and forecasting progress towards the education-related SDG targets
Source: Nature. 2020 Apr 15;580(7805):636–9. doi: 10.1038/s41586-020-2198-8 (PMC7332421; doi:10.1038/s41586-020-2198-8)
Supplement: Supplementary file 3 — Source Data Fig. 1 [file 41586_2020_2198_MOESM3_ESM.xlsx]

## Sheet: figure_1A
IHME_Super_Region	Year	Primary
Central Europe, Eastern Europe, and Central Asia	1970	0.92
Global	1970	0.5
High-income	1970	0.89
Latin America and Caribbean	1970	0.35
North Africa and Middle East	1970	0.22
South Asia	1970	0.22
Southeast Asia, East Asia, and Oceania	1970	0.45
Sub-Saharan Africa	1970	0.2
Central Europe, Eastern Europe, and Central Asia	1971	0.93
Global	1971	0.51
High-income	1971	0.89
Latin America and Caribbean	1971	0.36
North Africa and Middle East	1971	0.24
South Asia	1971	0.23
Southeast Asia, East Asia, and Oceania	1971	0.47
Sub-Saharan Africa	1971	0.21
Central Europe, Eastern Europe, and Central Asia	1972	0.94
Global	1972	0.52
High-income	1972	0.89
Latin America and Caribbean	1972	0.37
North Africa and Middle East	1972	0.25
South Asia	1972	0.24
Southeast Asia, East Asia, and Oceania	1972	0.48
Sub-Saharan Africa	1972	0.22
Central Europe, Eastern Europe, and Central Asia	1973	0.94
Global	1973	0.53
High-income	1973	0.9
Latin America and Caribbean	1973	0.38
North Africa and Middle East	1973	0.27
South Asia	1973	0.24
Southeast Asia, East Asia, and Oceania	1973	0.49
Sub-Saharan Africa	1973	0.23
Central Europe, Eastern Europe, and Central Asia	1974	0.95
Global	1974	0.55
High-income	1974	0.9
Latin America and Caribbean	1974	0.39
North Africa and Middle East	1974	0.28
South Asia	1974	0.25
Southeast Asia, East Asia, and Oceania	1974	0.51
Sub-Saharan Africa	1974	0.24
Central Europe, Eastern Europe, and Central Asia	1975	0.96
Global	1975	0.56
High-income	1975	0.91
Latin America and Caribbean	1975	0.4
North Africa and Middle East	1975	0.3
South Asia	1975	0.26
Southeast Asia, East Asia, and Oceania	1975	0.52
Sub-Saharan Africa	1975	0.25
Central Europe, Eastern Europe, and Central Asia	1976	0.96
Global	1976	0.56
High-income	1976	0.91
Latin America and Caribbean	1976	0.42
North Africa and Middle East	1976	0.32
South Asia	1976	0.27
Southeast Asia, East Asia, and Oceania	1976	0.54
Sub-Saharan Africa	1976	0.26
Central Europe, Eastern Europe, and Central Asia	1977	0.96
Global	1977	0.57
High-income	1977	0.91
Latin America and Caribbean	1977	0.43
North Africa and Middle East	1977	0.33
South Asia	1977	0.27
Southeast Asia, East Asia, and Oceania	1977	0.55
Sub-Saharan Africa	1977	0.27
Central Europe, Eastern Europe, and Central Asia	1978	0.97
Global	1978	0.58
High-income	1978	0.92
Latin America and Caribbean	1978	0.44
North Africa and Middle East	1978	0.35
South Asia	1978	0.28
Southeast Asia, East Asia, and Oceania	1978	0.57
Sub-Saharan Africa	1978	0.28
Central Europe, Eastern Europe, and Central Asia	1979	0.97
Global	1979	0.59
High-income	1979	0.92
Latin America and Caribbean	1979	0.45
North Africa and Middle East	1979	0.36
South Asia	1979	0.29
Southeast Asia, East Asia, and Oceania	1979	0.58
Sub-Saharan Africa	1979	0.29
Central Europe, Eastern Europe, and Central Asia	1980	0.97
Global	1980	0.59
High-income	1980	0.93
Latin America and Caribbean	1980	0.47
North Africa and Middle East	1980	0.38
South Asia	1980	0.3
Southeast Asia, East Asia, and Oceania	1980	0.6
Sub-Saharan Africa	1980	0.3
Central Europe, Eastern Europe, and Central Asia	1981	0.97
Global	1981	0.6
High-income	1981	0.93
Latin America and Caribbean	1981	0.48
North Africa and Middle East	1981	0.39
South Asia	1981	0.31
Southeast Asia, East Asia, and Oceania	1981	0.61
Sub-Saharan Africa	1981	0.31
Central Europe, Eastern Europe, and Central Asia	1982	0.98
Global	1982	0.61
High-income	1982	0.94
Latin America and Caribbean	1982	0.49
North Africa and Middle East	1982	0.41
South Asia	1982	0.31
Southeast Asia, East Asia, and Oceania	1982	0.63
Sub-Saharan Africa	1982	0.33
Central Europe, Eastern Europe, and Central Asia	1983	0.98
Global	1983	0.62
High-income	1983	0.94
Latin America and Caribbean	1983	0.5
North Africa and Middle East	1983	0.42
South Asia	1983	0.32
Southeast Asia, East Asia, and Oceania	1983	0.64
Sub-Saharan Africa	1983	0.34
Central Europe, Eastern Europe, and Central Asia	1984	0.98
Global	1984	0.63
High-income	1984	0.94
Latin America and Caribbean	1984	0.51
North Africa and Middle East	1984	0.44
South Asia	1984	0.33
Southeast Asia, East Asia, and Oceania	1984	0.65
Sub-Saharan Africa	1984	0.35
Central Europe, Eastern Europe, and Central Asia	1985	0.98
Global	1985	0.63
High-income	1985	0.95
Latin America and Caribbean	1985	0.53
North Africa and Middle East	1985	0.45
South Asia	1985	0.34
Southeast Asia, East Asia, and Oceania	1985	0.67
Sub-Saharan Africa	1985	0.36
Central Europe, Eastern Europe, and Central Asia	1986	0.98
Global	1986	0.64
High-income	1986	0.95
Latin America and Caribbean	1986	0.54
North Africa and Middle East	1986	0.47
South Asia	1986	0.34
Southeast Asia, East Asia, and Oceania	1986	0.68
Sub-Saharan Africa	1986	0.38
Central Europe, Eastern Europe, and Central Asia	1987	0.98
Global	1987	0.65
High-income	1987	0.95
Latin America and Caribbean	1987	0.55
North Africa and Middle East	1987	0.48
South Asia	1987	0.35
Southeast Asia, East Asia, and Oceania	1987	0.69
Sub-Saharan Africa	1987	0.39
Central Europe, Eastern Europe, and Central Asia	1988	0.98
Global	1988	0.65
High-income	1988	0.95
Latin America and Caribbean	1988	0.56
North Africa and Middle East	1988	0.5
South Asia	1988	0.36
Southeast Asia, East Asia, and Oceania	1988	0.71
Sub-Saharan Africa	1988	0.4
Central Europe, Eastern Europe, and Central Asia	1989	0.98
Global	1989	0.66
High-income	1989	0.96
Latin America and Caribbean	1989	0.57
North Africa and Middle East	1989	0.51
South Asia	1989	0.37
Southeast Asia, East Asia, and Oceania	1989	0.72
Sub-Saharan Africa	1989	0.41
Central Europe, Eastern Europe, and Central Asia	1990	0.98
Global	1990	0.67
High-income	1990	0.96
Latin America and Caribbean	1990	0.58
North Africa and Middle East	1990	0.52
South Asia	1990	0.37
Southeast Asia, East Asia, and Oceania	1990	0.73
Sub-Saharan Africa	1990	0.42
Central Europe, Eastern Europe, and Central Asia	1991	0.98
Global	1991	0.67
High-income	1991	0.96
Latin America and Caribbean	1991	0.6
North Africa and Middle East	1991	0.54
South Asia	1991	0.38
Southeast Asia, East Asia, and Oceania	1991	0.74
Sub-Saharan Africa	1991	0.43
Central Europe, Eastern Europe, and Central Asia	1992	0.98
Global	1992	0.68
High-income	1992	0.96
Latin America and Caribbean	1992	0.61
North Africa and Middle East	1992	0.55
South Asia	1992	0.39
Southeast Asia, East Asia, and Oceania	1992	0.76
Sub-Saharan Africa	1992	0.44
Central Europe, Eastern Europe, and Central Asia	1993	0.98
Global	1993	0.69
High-income	1993	0.97
Latin America and Caribbean	1993	0.62
North Africa and Middle East	1993	0.57
South Asia	1993	0.4
Southeast Asia, East Asia, and Oceania	1993	0.77
Sub-Saharan Africa	1993	0.45
Central Europe, Eastern Europe, and Central Asia	1994	0.98
Global	1994	0.7
High-income	1994	0.97
Latin America and Caribbean	1994	0.63
North Africa and Middle East	1994	0.58
South Asia	1994	0.41
Southeast Asia, East Asia, and Oceania	1994	0.78
Sub-Saharan Africa	1994	0.46
Central Europe, Eastern Europe, and Central Asia	1995	0.98
Global	1995	0.7
High-income	1995	0.97
Latin America and Caribbean	1995	0.64
North Africa and Middle East	1995	0.59
South Asia	1995	0.42
Southeast Asia, East Asia, and Oceania	1995	0.79
Sub-Saharan Africa	1995	0.47
Central Europe, Eastern Europe, and Central Asia	1996	0.99
Global	1996	0.71
High-income	1996	0.97
Latin America and Caribbean	1996	0.65
North Africa and Middle East	1996	0.61
South Asia	1996	0.43
Southeast Asia, East Asia, and Oceania	1996	0.8
Sub-Saharan Africa	1996	0.48
Central Europe, Eastern Europe, and Central Asia	1997	0.99
Global	1997	0.72
High-income	1997	0.97
Latin America and Caribbean	1997	0.66
North Africa and Middle East	1997	0.62
South Asia	1997	0.44
Southeast Asia, East Asia, and Oceania	1997	0.81
Sub-Saharan Africa	1997	0.49
Central Europe, Eastern Europe, and Central Asia	1998	0.99
Global	1998	0.72
High-income	1998	0.97
Latin America and Caribbean	1998	0.67
North Africa and Middle East	1998	0.64
South Asia	1998	0.45
Southeast Asia, East Asia, and Oceania	1998	0.82
Sub-Saharan Africa	1998	0.5
Central Europe, Eastern Europe, and Central Asia	1999	0.99
Global	1999	0.73
High-income	1999	0.97
Latin America and Caribbean	1999	0.68
North Africa and Middle East	1999	0.65
South Asia	1999	0.46
Southeast Asia, East Asia, and Oceania	1999	0.83
Sub-Saharan Africa	1999	0.51
Central Europe, Eastern Europe, and Central Asia	2000	0.99
Global	2000	0.73
High-income	2000	0.97
Latin America and Caribbean	2000	0.69
North Africa and Middle East	2000	0.66
South Asia	2000	0.47
Southeast Asia, East Asia, and Oceania	2000	0.84
Sub-Saharan Africa	2000	0.51
Central Europe, Eastern Europe, and Central Asia	2001	0.99
Global	2001	0.74
High-income	2001	0.98
Latin America and Caribbean	2001	0.7
North Africa and Middle East	2001	0.67
South Asia	2001	0.48
Southeast Asia, East Asia, and Oceania	2001	0.85
Sub-Saharan Africa	2001	0.52
Central Europe, Eastern Europe, and Central Asia	2002	0.99
Global	2002	0.74
High-income	2002	0.98
Latin America and Caribbean	2002	0.71
North Africa and Middle East	2002	0.68
South Asia	2002	0.49
Southeast Asia, East Asia, and Oceania	2002	0.86
Sub-Saharan Africa	2002	0.53
Central Europe, Eastern Europe, and Central Asia	2003	0.99
Global	2003	0.74
High-income	2003	0.98
Latin America and Caribbean	2003	0.72
North Africa and Middle East	2003	0.69
South Asia	2003	0.5
Southeast Asia, East Asia, and Oceania	2003	0.86
Sub-Saharan Africa	2003	0.53
Central Europe, Eastern Europe, and Central Asia	2004	0.99
Global	2004	0.75
High-income	2004	0.98
Latin America and Caribbean	2004	0.72
North Africa and Middle East	2004	0.7
South Asia	2004	0.51
Southeast Asia, East Asia, and Oceania	2004	0.87
Sub-Saharan Africa	2004	0.54
Central Europe, Eastern Europe, and Central Asia	2005	0.99
Global	2005	0.75
High-income	2005	0.98
Latin America and Caribbean	2005	0.73
North Africa and Middle East	2005	0.71
South Asia	2005	0.52
Southeast Asia, East Asia, and Oceania	2005	0.88
Sub-Saharan Africa	2005	0.55
Central Europe, Eastern Europe, and Central Asia	2006	0.99
Global	2006	0.76
High-income	2006	0.98
Latin America and Caribbean	2006	0.74
North Africa and Middle East	2006	0.72
South Asia	2006	0.53
Southeast Asia, East Asia, and Oceania	2006	0.89
Sub-Saharan Africa	2006	0.55
Central Europe, Eastern Europe, and Central Asia	2007	0.99
Global	2007	0.76
High-income	2007	0.98
Latin America and Caribbean	2007	0.75
North Africa and Middle East	2007	0.73
South Asia	2007	0.54
Southeast Asia, East Asia, and Oceania	2007	0.89
Sub-Saharan Africa	2007	0.56
Central Europe, Eastern Europe, and Central Asia	2008	0.99
Global	2008	0.77
High-income	2008	0.98
Latin America and Caribbean	2008	0.76
North Africa and Middle East	2008	0.74
South Asia	2008	0.56
Southeast Asia, East Asia, and Oceania	2008	0.9
Sub-Saharan Africa	2008	0.57
Central Europe, Eastern Europe, and Central Asia	2009	0.99
Global	2009	0.77
High-income	2009	0.98
Latin America and Caribbean	2009	0.77
North Africa and Middle East	2009	0.75
South Asia	2009	0.57
Southeast Asia, East Asia, and Oceania	2009	0.9
Sub-Saharan Africa	2009	0.58
Central Europe, Eastern Europe, and Central Asia	2010	0.99
Global	2010	0.78
High-income	2010	0.98
Latin America and Caribbean	2010	0.78
North Africa and Middle East	2010	0.76
South Asia	2010	0.58
Southeast Asia, East Asia, and Oceania	2010	0.91
Sub-Saharan Africa	2010	0.59
Central Europe, Eastern Europe, and Central Asia	2011	0.99
Global	2011	0.79
High-income	2011	0.98
Latin America and Caribbean	2011	0.79
North Africa and Middle East	2011	0.77
South Asia	2011	0.59
Southeast Asia, East Asia, and Oceania	2011	0.92
Sub-Saharan Africa	2011	0.6
Central Europe, Eastern Europe, and Central Asia	2012	0.99
Global	2012	0.8
High-income	2012	0.98
Latin America and Caribbean	2012	0.8
North Africa and Middle East	2012	0.78
South Asia	2012	0.61
Southeast Asia, East Asia, and Oceania	2012	0.92
Sub-Saharan Africa	2012	0.61
Central Europe, Eastern Europe, and Central Asia	2013	0.99
Global	2013	0.8
High-income	2013	0.98
Latin America and Caribbean	2013	0.81
North Africa and Middle East	2013	0.78
South Asia	2013	0.62
Southeast Asia, East Asia, and Oceania	2013	0.93
Sub-Saharan Africa	2013	0.62
Central Europe, Eastern Europe, and Central Asia	2014	0.99
Global	2014	0.81
High-income	2014	0.98
Latin America and Caribbean	2014	0.82
North Africa and Middle East	2014	0.79
South Asia	2014	0.63
Southeast Asia, East Asia, and Oceania	2014	0.94
Sub-Saharan Africa	2014	0.63
Central Europe, Eastern Europe, and Central Asia	2015	0.99
Global	2015	0.82
High-income	2015	0.98
Latin America and Caribbean	2015	0.83
North Africa and Middle East	2015	0.79
South Asia	2015	0.64
Southeast Asia, East Asia, and Oceania	2015	0.94
Sub-Saharan Africa	2015	0.64
Central Europe, Eastern Europe, and Central Asia	2016	0.99
Global	2016	0.82
High-income	2016	0.98
Latin America and Caribbean	2016	0.84
North Africa and Middle East	2016	0.8
South Asia	2016	0.66
Southeast Asia, East Asia, and Oceania	2016	0.94
Sub-Saharan Africa	2016	0.65
Central Europe, Eastern Europe, and Central Asia	2017	0.99
Global	2017	0.83
High-income	2017	0.98
Latin America and Caribbean	2017	0.85
North Africa and Middle East	2017	0.8
South Asia	2017	0.67
Southeast Asia, East Asia, and Oceania	2017	0.95
Sub-Saharan Africa	2017	0.66
Central Europe, Eastern Europe, and Central Asia	2018	0.99
Global	2018	0.83
High-income	2018	0.98
Latin America and Caribbean	2018	0.86
North Africa and Middle East	2018	0.81
South Asia	2018	0.68
Southeast Asia, East Asia, and Oceania	2018	0.95
Sub-Saharan Africa	2018	0.67
Central Europe, Eastern Europe, and Central Asia	2019	0.99
Global	2019	0.84
High-income	2019	0.98
Latin America and Caribbean	2019	0.86
North Africa and Middle East	2019	0.82
South Asia	2019	0.7
Southeast Asia, East Asia, and Oceania	2019	0.95
Sub-Saharan Africa	2019	0.68
Central Europe, Eastern Europe, and Central Asia	2020	0.99
Global	2020	0.84
High-income	2020	0.98
Latin America and Caribbean	2020	0.87
North Africa and Middle East	2020	0.83
South Asia	2020	0.71
Southeast Asia, East Asia, and Oceania	2020	0.95
Sub-Saharan Africa	2020	0.69
Central Europe, Eastern Europe, and Central Asia	2021	0.99
Global	2021	0.85
High-income	2021	0.98
Latin America and Caribbean	2021	0.88
North Africa and Middle East	2021	0.84
South Asia	2021	0.73
Southeast Asia, East Asia, and Oceania	2021	0.96
Sub-Saharan Africa	2021	0.71
Central Europe, Eastern Europe, and Central Asia	2022	0.99
Global	2022	0.85
High-income	2022	0.98
Latin America and Caribbean	2022	0.88
North Africa and Middle East	2022	0.85
South Asia	2022	0.74
Southeast Asia, East Asia, and Oceania	2022	0.96
Sub-Saharan Africa	2022	0.72
Central Europe, Eastern Europe, and Central Asia	2023	0.99
Global	2023	0.86
High-income	2023	0.98
Latin America and Caribbean	2023	0.89
North Africa and Middle East	2023	0.86
South Asia	2023	0.75
Southeast Asia, East Asia, and Oceania	2023	0.96
Sub-Saharan Africa	2023	0.73
Central Europe, Eastern Europe, and Central Asia	2024	0.99
Global	2024	0.86
High-income	2024	0.98
Latin America and Caribbean	2024	0.9
North Africa and Middle East	2024	0.87
South Asia	2024	0.77
Southeast Asia, East Asia, and Oceania	2024	0.96
Sub-Saharan Africa	2024	0.74
Central Europe, Eastern Europe, and Central Asia	2025	0.99
Global	2025	0.87
High-income	2025	0.98
Latin America and Caribbean	2025	0.9
North Africa and Middle East	2025	0.88
South Asia	2025	0.78
Southeast Asia, East Asia, and Oceania	2025	0.96
Sub-Saharan Africa	2025	0.75
Central Europe, Eastern Europe, and Central Asia	2026	0.99
Global	2026	0.87
High-income	2026	0.98
Latin America and Caribbean	2026	0.91
North Africa and Middle East	2026	0.89
South Asia	2026	0.79
Southeast Asia, East Asia, and Oceania	2026	0.97
Sub-Saharan Africa	2026	0.76
Central Europe, Eastern Europe, and Central Asia	2027	0.99
Global	2027	0.88
High-income	2027	0.98
Latin America and Caribbean	2027	0.91
North Africa and Middle East	2027	0.9
South Asia	2027	0.8
Southeast Asia, East Asia, and Oceania	2027	0.97
Sub-Saharan Africa	2027	0.77
Central Europe, Eastern Europe, and Central Asia	2028	0.99
Global	2028	0.88
High-income	2028	0.98
Latin America and Caribbean	2028	0.92
North Africa and Middle East	2028	0.91
South Asia	2028	0.81
Southeast Asia, East Asia, and Oceania	2028	0.97
Sub-Saharan Africa	2028	0.78
Central Europe, Eastern Europe, and Central Asia	2029	0.99
Global	2029	0.89
High-income	2029	0.98
Latin America and Caribbean	2029	0.92
North Africa and Middle East	2029	0.91
South Asia	2029	0.82
Southeast Asia, East Asia, and Oceania	2029	0.97
Sub-Saharan Africa	2029	0.79
Central Europe, Eastern Europe, and Central Asia	2030	0.99
Global	2030	0.89
High-income	2030	0.98
Latin America and Caribbean	2030	0.92
North Africa and Middle East	2030	0.92
South Asia	2030	0.83
Southeast Asia, East Asia, and Oceania	2030	0.97
Sub-Saharan Africa	2030	0.8

## Sheet: figure_1B
IHME_Super_Region	Year	Secondary
Central Europe, Eastern Europe, and Central Asia	1970	0.45
Global	1970	0.2
High-income	1970	0.54
Latin America and Caribbean	1970	0.09
North Africa and Middle East	1970	0.07
South Asia	1970	0.06
Southeast Asia, East Asia, and Oceania	1970	0.07
Sub-Saharan Africa	1970	0.05
Central Europe, Eastern Europe, and Central Asia	1971	0.47
Global	1971	0.21
High-income	1971	0.55
Latin America and Caribbean	1971	0.09
North Africa and Middle East	1971	0.07
South Asia	1971	0.06
Southeast Asia, East Asia, and Oceania	1971	0.07
Sub-Saharan Africa	1971	0.05
Central Europe, Eastern Europe, and Central Asia	1972	0.48
Global	1972	0.21
High-income	1972	0.56
Latin America and Caribbean	1972	0.09
North Africa and Middle East	1972	0.08
South Asia	1972	0.06
Southeast Asia, East Asia, and Oceania	1972	0.08
Sub-Saharan Africa	1972	0.06
Central Europe, Eastern Europe, and Central Asia	1973	0.49
Global	1973	0.22
High-income	1973	0.57
Latin America and Caribbean	1973	0.1
North Africa and Middle East	1973	0.09
South Asia	1973	0.07
Southeast Asia, East Asia, and Oceania	1973	0.08
Sub-Saharan Africa	1973	0.06
Central Europe, Eastern Europe, and Central Asia	1974	0.5
Global	1974	0.23
High-income	1974	0.58
Latin America and Caribbean	1974	0.1
North Africa and Middle East	1974	0.09
South Asia	1974	0.07
Southeast Asia, East Asia, and Oceania	1974	0.08
Sub-Saharan Africa	1974	0.06
Central Europe, Eastern Europe, and Central Asia	1975	0.51
Global	1975	0.23
High-income	1975	0.59
Latin America and Caribbean	1975	0.1
North Africa and Middle East	1975	0.1
South Asia	1975	0.07
Southeast Asia, East Asia, and Oceania	1975	0.09
Sub-Saharan Africa	1975	0.07
Central Europe, Eastern Europe, and Central Asia	1976	0.52
Global	1976	0.24
High-income	1976	0.6
Latin America and Caribbean	1976	0.11
North Africa and Middle East	1976	0.11
South Asia	1976	0.07
Southeast Asia, East Asia, and Oceania	1976	0.09
Sub-Saharan Africa	1976	0.07
Central Europe, Eastern Europe, and Central Asia	1977	0.53
Global	1977	0.24
High-income	1977	0.61
Latin America and Caribbean	1977	0.11
North Africa and Middle East	1977	0.11
South Asia	1977	0.08
Southeast Asia, East Asia, and Oceania	1977	0.09
Sub-Saharan Africa	1977	0.07
Central Europe, Eastern Europe, and Central Asia	1978	0.54
Global	1978	0.24
High-income	1978	0.62
Latin America and Caribbean	1978	0.12
North Africa and Middle East	1978	0.12
South Asia	1978	0.08
Southeast Asia, East Asia, and Oceania	1978	0.1
Sub-Saharan Africa	1978	0.08
Central Europe, Eastern Europe, and Central Asia	1979	0.55
Global	1979	0.24
High-income	1979	0.63
Latin America and Caribbean	1979	0.12
North Africa and Middle East	1979	0.13
South Asia	1979	0.08
Southeast Asia, East Asia, and Oceania	1979	0.1
Sub-Saharan Africa	1979	0.08
Central Europe, Eastern Europe, and Central Asia	1980	0.55
Global	1980	0.24
High-income	1980	0.64
Latin America and Caribbean	1980	0.12
North Africa and Middle East	1980	0.14
South Asia	1980	0.09
Southeast Asia, East Asia, and Oceania	1980	0.11
Sub-Saharan Africa	1980	0.08
Central Europe, Eastern Europe, and Central Asia	1981	0.56
Global	1981	0.25
High-income	1981	0.65
Latin America and Caribbean	1981	0.13
North Africa and Middle East	1981	0.14
South Asia	1981	0.09
Southeast Asia, East Asia, and Oceania	1981	0.11
Sub-Saharan Africa	1981	0.09
Central Europe, Eastern Europe, and Central Asia	1982	0.57
Global	1982	0.25
High-income	1982	0.66
Latin America and Caribbean	1982	0.13
North Africa and Middle East	1982	0.15
South Asia	1982	0.09
Southeast Asia, East Asia, and Oceania	1982	0.12
Sub-Saharan Africa	1982	0.09
Central Europe, Eastern Europe, and Central Asia	1983	0.57
Global	1983	0.26
High-income	1983	0.66
Latin America and Caribbean	1983	0.14
North Africa and Middle East	1983	0.16
South Asia	1983	0.1
Southeast Asia, East Asia, and Oceania	1983	0.12
Sub-Saharan Africa	1983	0.1
Central Europe, Eastern Europe, and Central Asia	1984	0.58
Global	1984	0.26
High-income	1984	0.67
Latin America and Caribbean	1984	0.14
North Africa and Middle East	1984	0.17
South Asia	1984	0.1
Southeast Asia, East Asia, and Oceania	1984	0.13
Sub-Saharan Africa	1984	0.1
Central Europe, Eastern Europe, and Central Asia	1985	0.58
Global	1985	0.27
High-income	1985	0.68
Latin America and Caribbean	1985	0.15
North Africa and Middle East	1985	0.18
South Asia	1985	0.1
Southeast Asia, East Asia, and Oceania	1985	0.13
Sub-Saharan Africa	1985	0.11
Central Europe, Eastern Europe, and Central Asia	1986	0.59
Global	1986	0.27
High-income	1986	0.68
Latin America and Caribbean	1986	0.15
North Africa and Middle East	1986	0.19
South Asia	1986	0.1
Southeast Asia, East Asia, and Oceania	1986	0.14
Sub-Saharan Africa	1986	0.11
Central Europe, Eastern Europe, and Central Asia	1987	0.59
Global	1987	0.27
High-income	1987	0.69
Latin America and Caribbean	1987	0.15
North Africa and Middle East	1987	0.19
South Asia	1987	0.11
Southeast Asia, East Asia, and Oceania	1987	0.14
Sub-Saharan Africa	1987	0.12
Central Europe, Eastern Europe, and Central Asia	1988	0.59
Global	1988	0.27
High-income	1988	0.7
Latin America and Caribbean	1988	0.16
North Africa and Middle East	1988	0.2
South Asia	1988	0.11
Southeast Asia, East Asia, and Oceania	1988	0.15
Sub-Saharan Africa	1988	0.12
Central Europe, Eastern Europe, and Central Asia	1989	0.6
Global	1989	0.27
High-income	1989	0.7
Latin America and Caribbean	1989	0.16
North Africa and Middle East	1989	0.21
South Asia	1989	0.11
Southeast Asia, East Asia, and Oceania	1989	0.15
Sub-Saharan Africa	1989	0.13
Central Europe, Eastern Europe, and Central Asia	1990	0.6
Global	1990	0.28
High-income	1990	0.71
Latin America and Caribbean	1990	0.17
North Africa and Middle East	1990	0.22
South Asia	1990	0.12
Southeast Asia, East Asia, and Oceania	1990	0.16
Sub-Saharan Africa	1990	0.13
Central Europe, Eastern Europe, and Central Asia	1991	0.6
Global	1991	0.28
High-income	1991	0.71
Latin America and Caribbean	1991	0.17
North Africa and Middle East	1991	0.23
South Asia	1991	0.12
Southeast Asia, East Asia, and Oceania	1991	0.17
Sub-Saharan Africa	1991	0.13
Central Europe, Eastern Europe, and Central Asia	1992	0.61
Global	1992	0.28
High-income	1992	0.71
Latin America and Caribbean	1992	0.18
North Africa and Middle East	1992	0.24
South Asia	1992	0.12
Southeast Asia, East Asia, and Oceania	1992	0.17
Sub-Saharan Africa	1992	0.14
Central Europe, Eastern Europe, and Central Asia	1993	0.61
Global	1993	0.28
High-income	1993	0.72
Latin America and Caribbean	1993	0.18
North Africa and Middle East	1993	0.25
South Asia	1993	0.13
Southeast Asia, East Asia, and Oceania	1993	0.18
Sub-Saharan Africa	1993	0.14
Central Europe, Eastern Europe, and Central Asia	1994	0.61
Global	1994	0.28
High-income	1994	0.72
Latin America and Caribbean	1994	0.18
North Africa and Middle East	1994	0.26
South Asia	1994	0.13
Southeast Asia, East Asia, and Oceania	1994	0.18
Sub-Saharan Africa	1994	0.15
Central Europe, Eastern Europe, and Central Asia	1995	0.62
Global	1995	0.29
High-income	1995	0.73
Latin America and Caribbean	1995	0.19
North Africa and Middle East	1995	0.27
South Asia	1995	0.14
Southeast Asia, East Asia, and Oceania	1995	0.19
Sub-Saharan Africa	1995	0.15
Central Europe, Eastern Europe, and Central Asia	1996	0.62
Global	1996	0.29
High-income	1996	0.73
Latin America and Caribbean	1996	0.19
North Africa and Middle East	1996	0.28
South Asia	1996	0.14
Southeast Asia, East Asia, and Oceania	1996	0.2
Sub-Saharan Africa	1996	0.16
Central Europe, Eastern Europe, and Central Asia	1997	0.63
Global	1997	0.3
High-income	1997	0.74
Latin America and Caribbean	1997	0.2
North Africa and Middle East	1997	0.29
South Asia	1997	0.15
Southeast Asia, East Asia, and Oceania	1997	0.21
Sub-Saharan Africa	1997	0.16
Central Europe, Eastern Europe, and Central Asia	1998	0.64
Global	1998	0.3
High-income	1998	0.74
Latin America and Caribbean	1998	0.21
North Africa and Middle East	1998	0.31
South Asia	1998	0.15
Southeast Asia, East Asia, and Oceania	1998	0.21
Sub-Saharan Africa	1998	0.16
Central Europe, Eastern Europe, and Central Asia	1999	0.65
Global	1999	0.31
High-income	1999	0.74
Latin America and Caribbean	1999	0.21
North Africa and Middle East	1999	0.32
South Asia	1999	0.16
Southeast Asia, East Asia, and Oceania	1999	0.22
Sub-Saharan Africa	1999	0.17
Central Europe, Eastern Europe, and Central Asia	2000	0.65
Global	2000	0.31
High-income	2000	0.75
Latin America and Caribbean	2000	0.22
North Africa and Middle East	2000	0.33
South Asia	2000	0.16
Southeast Asia, East Asia, and Oceania	2000	0.23
Sub-Saharan Africa	2000	0.17
Central Europe, Eastern Europe, and Central Asia	2001	0.66
Global	2001	0.32
High-income	2001	0.75
Latin America and Caribbean	2001	0.22
North Africa and Middle East	2001	0.35
South Asia	2001	0.17
Southeast Asia, East Asia, and Oceania	2001	0.25
Sub-Saharan Africa	2001	0.18
Central Europe, Eastern Europe, and Central Asia	2002	0.67
Global	2002	0.33
High-income	2002	0.76
Latin America and Caribbean	2002	0.23
North Africa and Middle East	2002	0.36
South Asia	2002	0.18
Southeast Asia, East Asia, and Oceania	2002	0.26
Sub-Saharan Africa	2002	0.18
Central Europe, Eastern Europe, and Central Asia	2003	0.68
Global	2003	0.34
High-income	2003	0.76
Latin America and Caribbean	2003	0.23
North Africa and Middle East	2003	0.38
South Asia	2003	0.18
Southeast Asia, East Asia, and Oceania	2003	0.27
Sub-Saharan Africa	2003	0.19
Central Europe, Eastern Europe, and Central Asia	2004	0.69
Global	2004	0.35
High-income	2004	0.77
Latin America and Caribbean	2004	0.24
North Africa and Middle East	2004	0.39
South Asia	2004	0.19
Southeast Asia, East Asia, and Oceania	2004	0.29
Sub-Saharan Africa	2004	0.19
Central Europe, Eastern Europe, and Central Asia	2005	0.7
Global	2005	0.36
High-income	2005	0.77
Latin America and Caribbean	2005	0.25
North Africa and Middle East	2005	0.41
South Asia	2005	0.2
Southeast Asia, East Asia, and Oceania	2005	0.3
Sub-Saharan Africa	2005	0.2
Central Europe, Eastern Europe, and Central Asia	2006	0.71
Global	2006	0.36
High-income	2006	0.78
Latin America and Caribbean	2006	0.25
North Africa and Middle East	2006	0.42
South Asia	2006	0.21
Southeast Asia, East Asia, and Oceania	2006	0.32
Sub-Saharan Africa	2006	0.2
Central Europe, Eastern Europe, and Central Asia	2007	0.72
Global	2007	0.37
High-income	2007	0.78
Latin America and Caribbean	2007	0.26
North Africa and Middle East	2007	0.44
South Asia	2007	0.21
Southeast Asia, East Asia, and Oceania	2007	0.33
Sub-Saharan Africa	2007	0.21
Central Europe, Eastern Europe, and Central Asia	2008	0.73
Global	2008	0.38
High-income	2008	0.79
Latin America and Caribbean	2008	0.27
North Africa and Middle East	2008	0.46
South Asia	2008	0.22
Southeast Asia, East Asia, and Oceania	2008	0.35
Sub-Saharan Africa	2008	0.22
Central Europe, Eastern Europe, and Central Asia	2009	0.74
Global	2009	0.39
High-income	2009	0.79
Latin America and Caribbean	2009	0.28
North Africa and Middle East	2009	0.47
South Asia	2009	0.23
Southeast Asia, East Asia, and Oceania	2009	0.37
Sub-Saharan Africa	2009	0.23
Central Europe, Eastern Europe, and Central Asia	2010	0.75
Global	2010	0.41
High-income	2010	0.8
Latin America and Caribbean	2010	0.29
North Africa and Middle East	2010	0.49
South Asia	2010	0.24
Southeast Asia, East Asia, and Oceania	2010	0.39
Sub-Saharan Africa	2010	0.23
Central Europe, Eastern Europe, and Central Asia	2011	0.75
Global	2011	0.42
High-income	2011	0.81
Latin America and Caribbean	2011	0.3
North Africa and Middle East	2011	0.51
South Asia	2011	0.25
Southeast Asia, East Asia, and Oceania	2011	0.41
Sub-Saharan Africa	2011	0.24
Central Europe, Eastern Europe, and Central Asia	2012	0.76
Global	2012	0.43
High-income	2012	0.81
Latin America and Caribbean	2012	0.31
North Africa and Middle East	2012	0.52
South Asia	2012	0.26
Southeast Asia, East Asia, and Oceania	2012	0.43
Sub-Saharan Africa	2012	0.25
Central Europe, Eastern Europe, and Central Asia	2013	0.77
Global	2013	0.44
High-income	2013	0.82
Latin America and Caribbean	2013	0.33
North Africa and Middle East	2013	0.54
South Asia	2013	0.27
Southeast Asia, East Asia, and Oceania	2013	0.45
Sub-Saharan Africa	2013	0.27
Central Europe, Eastern Europe, and Central Asia	2014	0.78
Global	2014	0.46
High-income	2014	0.82
Latin America and Caribbean	2014	0.34
North Africa and Middle East	2014	0.55
South Asia	2014	0.28
Southeast Asia, East Asia, and Oceania	2014	0.47
Sub-Saharan Africa	2014	0.28
Central Europe, Eastern Europe, and Central Asia	2015	0.78
Global	2015	0.47
High-income	2015	0.82
Latin America and Caribbean	2015	0.35
North Africa and Middle East	2015	0.57
South Asia	2015	0.29
Southeast Asia, East Asia, and Oceania	2015	0.5
Sub-Saharan Africa	2015	0.29
Central Europe, Eastern Europe, and Central Asia	2016	0.79
Global	2016	0.48
High-income	2016	0.83
Latin America and Caribbean	2016	0.36
North Africa and Middle East	2016	0.58
South Asia	2016	0.3
Southeast Asia, East Asia, and Oceania	2016	0.53
Sub-Saharan Africa	2016	0.3
Central Europe, Eastern Europe, and Central Asia	2017	0.8
Global	2017	0.5
High-income	2017	0.83
Latin America and Caribbean	2017	0.38
North Africa and Middle East	2017	0.59
South Asia	2017	0.32
Southeast Asia, East Asia, and Oceania	2017	0.55
Sub-Saharan Africa	2017	0.32
Central Europe, Eastern Europe, and Central Asia	2018	0.8
Global	2018	0.51
High-income	2018	0.84
Latin America and Caribbean	2018	0.39
North Africa and Middle East	2018	0.6
South Asia	2018	0.33
Southeast Asia, East Asia, and Oceania	2018	0.57
Sub-Saharan Africa	2018	0.33
Central Europe, Eastern Europe, and Central Asia	2019	0.81
Global	2019	0.52
High-income	2019	0.84
Latin America and Caribbean	2019	0.4
North Africa and Middle East	2019	0.62
South Asia	2019	0.34
Southeast Asia, East Asia, and Oceania	2019	0.59
Sub-Saharan Africa	2019	0.34
Central Europe, Eastern Europe, and Central Asia	2020	0.81
Global	2020	0.53
High-income	2020	0.84
Latin America and Caribbean	2020	0.41
North Africa and Middle East	2020	0.63
South Asia	2020	0.36
Southeast Asia, East Asia, and Oceania	2020	0.61
Sub-Saharan Africa	2020	0.35
Central Europe, Eastern Europe, and Central Asia	2021	0.82
Global	2021	0.54
High-income	2021	0.85
Latin America and Caribbean	2021	0.42
North Africa and Middle East	2021	0.65
South Asia	2021	0.37
Southeast Asia, East Asia, and Oceania	2021	0.62
Sub-Saharan Africa	2021	0.36
Central Europe, Eastern Europe, and Central Asia	2022	0.82
Global	2022	0.55
High-income	2022	0.85
Latin America and Caribbean	2022	0.43
North Africa and Middle East	2022	0.67
South Asia	2022	0.38
Southeast Asia, East Asia, and Oceania	2022	0.64
Sub-Saharan Africa	2022	0.37
Central Europe, Eastern Europe, and Central Asia	2023	0.82
Global	2023	0.56
High-income	2023	0.85
Latin America and Caribbean	2023	0.44
North Africa and Middle East	2023	0.68
South Asia	2023	0.4
Southeast Asia, East Asia, and Oceania	2023	0.65
Sub-Saharan Africa	2023	0.38
Central Europe, Eastern Europe, and Central Asia	2024	0.83
Global	2024	0.56
High-income	2024	0.85
Latin America and Caribbean	2024	0.45
North Africa and Middle East	2024	0.69
South Asia	2024	0.41
Southeast Asia, East Asia, and Oceania	2024	0.66
Sub-Saharan Africa	2024	0.39
Central Europe, Eastern Europe, and Central Asia	2025	0.83
Global	2025	0.57
High-income	2025	0.85
Latin America and Caribbean	2025	0.46
North Africa and Middle East	2025	0.71
South Asia	2025	0.43
Southeast Asia, East Asia, and Oceania	2025	0.67
Sub-Saharan Africa	2025	0.4
Central Europe, Eastern Europe, and Central Asia	2026	0.83
Global	2026	0.58
High-income	2026	0.85
Latin America and Caribbean	2026	0.46
North Africa and Middle East	2026	0.72
South Asia	2026	0.44
Southeast Asia, East Asia, and Oceania	2026	0.68
Sub-Saharan Africa	2026	0.41
Central Europe, Eastern Europe, and Central Asia	2027	0.84
Global	2027	0.59
High-income	2027	0.85
Latin America and Caribbean	2027	0.47
North Africa and Middle East	2027	0.73
South Asia	2027	0.45
Southeast Asia, East Asia, and Oceania	2027	0.69
Sub-Saharan Africa	2027	0.42
Central Europe, Eastern Europe, and Central Asia	2028	0.84
Global	2028	0.59
High-income	2028	0.85
Latin America and Caribbean	2028	0.48
North Africa and Middle East	2028	0.74
South Asia	2028	0.47
Southeast Asia, East Asia, and Oceania	2028	0.7
Sub-Saharan Africa	2028	0.43
Central Europe, Eastern Europe, and Central Asia	2029	0.85
Global	2029	0.6
High-income	2029	0.85
Latin America and Caribbean	2029	0.49
North Africa and Middle East	2029	0.75
South Asia	2029	0.48
Southeast Asia, East Asia, and Oceania	2029	0.71
Sub-Saharan Africa	2029	0.44
Central Europe, Eastern Europe, and Central Asia	2030	0.85
Global	2030	0.61
High-income	2030	0.85
Latin America and Caribbean	2030	0.5
North Africa and Middle East	2030	0.76
South Asia	2030	0.49
Southeast Asia, East Asia, and Oceania	2030	0.72
Sub-Saharan Africa	2030	0.45

## Sheet: figure_1C
IHME_Super_Region	Year	Tertiary
North Africa and Middle East	1970	0.03
Sub-Saharan Africa	1970	0.02
Central Europe, Eastern Europe, and Central Asia	1970	0.13
High-income	1970	0.18
Latin America and Caribbean	1970	0.05
South Asia	1970	0.03
Southeast Asia, East Asia, and Oceania	1970	0.02
North Africa and Middle East	1971	0.03
Sub-Saharan Africa	1971	0.02
Central Europe, Eastern Europe, and Central Asia	1971	0.13
High-income	1971	0.18
Latin America and Caribbean	1971	0.05
South Asia	1971	0.03
Southeast Asia, East Asia, and Oceania	1971	0.02
North Africa and Middle East	1972	0.03
Sub-Saharan Africa	1972	0.02
Central Europe, Eastern Europe, and Central Asia	1972	0.13
High-income	1972	0.19
Latin America and Caribbean	1972	0.05
South Asia	1972	0.03
Southeast Asia, East Asia, and Oceania	1972	0.02
North Africa and Middle East	1973	0.04
Sub-Saharan Africa	1973	0.02
Central Europe, Eastern Europe, and Central Asia	1973	0.14
High-income	1973	0.19
Latin America and Caribbean	1973	0.05
South Asia	1973	0.03
Southeast Asia, East Asia, and Oceania	1973	0.02
North Africa and Middle East	1974	0.04
Sub-Saharan Africa	1974	0.02
Central Europe, Eastern Europe, and Central Asia	1974	0.14
High-income	1974	0.2
Latin America and Caribbean	1974	0.06
South Asia	1974	0.03
Southeast Asia, East Asia, and Oceania	1974	0.02
North Africa and Middle East	1975	0.04
Sub-Saharan Africa	1975	0.02
Central Europe, Eastern Europe, and Central Asia	1975	0.14
High-income	1975	0.2
Latin America and Caribbean	1975	0.06
South Asia	1975	0.03
Southeast Asia, East Asia, and Oceania	1975	0.02
North Africa and Middle East	1976	0.04
Sub-Saharan Africa	1976	0.02
Central Europe, Eastern Europe, and Central Asia	1976	0.15
High-income	1976	0.21
Latin America and Caribbean	1976	0.06
South Asia	1976	0.03
Southeast Asia, East Asia, and Oceania	1976	0.02
North Africa and Middle East	1977	0.04
Sub-Saharan Africa	1977	0.02
Central Europe, Eastern Europe, and Central Asia	1977	0.15
High-income	1977	0.21
Latin America and Caribbean	1977	0.06
South Asia	1977	0.03
Southeast Asia, East Asia, and Oceania	1977	0.02
North Africa and Middle East	1978	0.05
Sub-Saharan Africa	1978	0.02
Central Europe, Eastern Europe, and Central Asia	1978	0.15
High-income	1978	0.22
Latin America and Caribbean	1978	0.06
South Asia	1978	0.04
Southeast Asia, East Asia, and Oceania	1978	0.02
North Africa and Middle East	1979	0.05
Sub-Saharan Africa	1979	0.03
Central Europe, Eastern Europe, and Central Asia	1979	0.16
High-income	1979	0.22
Latin America and Caribbean	1979	0.07
South Asia	1979	0.04
Southeast Asia, East Asia, and Oceania	1979	0.03
North Africa and Middle East	1980	0.05
Sub-Saharan Africa	1980	0.03
Central Europe, Eastern Europe, and Central Asia	1980	0.16
High-income	1980	0.22
Latin America and Caribbean	1980	0.07
South Asia	1980	0.04
Southeast Asia, East Asia, and Oceania	1980	0.03
North Africa and Middle East	1981	0.05
Sub-Saharan Africa	1981	0.03
Central Europe, Eastern Europe, and Central Asia	1981	0.17
High-income	1981	0.23
Latin America and Caribbean	1981	0.07
South Asia	1981	0.04
Southeast Asia, East Asia, and Oceania	1981	0.03
North Africa and Middle East	1982	0.06
Sub-Saharan Africa	1982	0.03
Central Europe, Eastern Europe, and Central Asia	1982	0.17
High-income	1982	0.23
Latin America and Caribbean	1982	0.07
South Asia	1982	0.04
Southeast Asia, East Asia, and Oceania	1982	0.03
North Africa and Middle East	1983	0.06
Sub-Saharan Africa	1983	0.03
Central Europe, Eastern Europe, and Central Asia	1983	0.18
High-income	1983	0.24
Latin America and Caribbean	1983	0.08
South Asia	1983	0.04
Southeast Asia, East Asia, and Oceania	1983	0.03
North Africa and Middle East	1984	0.06
Sub-Saharan Africa	1984	0.03
Central Europe, Eastern Europe, and Central Asia	1984	0.18
High-income	1984	0.24
Latin America and Caribbean	1984	0.08
South Asia	1984	0.04
Southeast Asia, East Asia, and Oceania	1984	0.03
North Africa and Middle East	1985	0.07
Sub-Saharan Africa	1985	0.03
Central Europe, Eastern Europe, and Central Asia	1985	0.19
High-income	1985	0.24
Latin America and Caribbean	1985	0.08
South Asia	1985	0.04
Southeast Asia, East Asia, and Oceania	1985	0.03
North Africa and Middle East	1986	0.07
Sub-Saharan Africa	1986	0.03
Central Europe, Eastern Europe, and Central Asia	1986	0.19
High-income	1986	0.25
Latin America and Caribbean	1986	0.08
South Asia	1986	0.05
Southeast Asia, East Asia, and Oceania	1986	0.03
North Africa and Middle East	1987	0.07
Sub-Saharan Africa	1987	0.03
Central Europe, Eastern Europe, and Central Asia	1987	0.19
High-income	1987	0.25
Latin America and Caribbean	1987	0.08
South Asia	1987	0.05
Southeast Asia, East Asia, and Oceania	1987	0.03
North Africa and Middle East	1988	0.07
Sub-Saharan Africa	1988	0.04
Central Europe, Eastern Europe, and Central Asia	1988	0.2
High-income	1988	0.25
Latin America and Caribbean	1988	0.09
South Asia	1988	0.05
Southeast Asia, East Asia, and Oceania	1988	0.03
North Africa and Middle East	1989	0.08
Sub-Saharan Africa	1989	0.04
Central Europe, Eastern Europe, and Central Asia	1989	0.2
High-income	1989	0.26
Latin America and Caribbean	1989	0.09
South Asia	1989	0.05
Southeast Asia, East Asia, and Oceania	1989	0.03
North Africa and Middle East	1990	0.08
Sub-Saharan Africa	1990	0.04
Central Europe, Eastern Europe, and Central Asia	1990	0.21
High-income	1990	0.26
Latin America and Caribbean	1990	0.09
South Asia	1990	0.05
Southeast Asia, East Asia, and Oceania	1990	0.04
North Africa and Middle East	1991	0.08
Sub-Saharan Africa	1991	0.04
Central Europe, Eastern Europe, and Central Asia	1991	0.21
High-income	1991	0.26
Latin America and Caribbean	1991	0.09
South Asia	1991	0.05
Southeast Asia, East Asia, and Oceania	1991	0.04
North Africa and Middle East	1992	0.09
Sub-Saharan Africa	1992	0.04
Central Europe, Eastern Europe, and Central Asia	1992	0.21
High-income	1992	0.27
Latin America and Caribbean	1992	0.09
South Asia	1992	0.06
Southeast Asia, East Asia, and Oceania	1992	0.04
North Africa and Middle East	1993	0.09
Sub-Saharan Africa	1993	0.04
Central Europe, Eastern Europe, and Central Asia	1993	0.21
High-income	1993	0.27
Latin America and Caribbean	1993	0.1
South Asia	1993	0.06
Southeast Asia, East Asia, and Oceania	1993	0.04
North Africa and Middle East	1994	0.09
Sub-Saharan Africa	1994	0.04
Central Europe, Eastern Europe, and Central Asia	1994	0.21
High-income	1994	0.28
Latin America and Caribbean	1994	0.1
South Asia	1994	0.06
Southeast Asia, East Asia, and Oceania	1994	0.04
North Africa and Middle East	1995	0.1
Sub-Saharan Africa	1995	0.04
Central Europe, Eastern Europe, and Central Asia	1995	0.22
High-income	1995	0.28
Latin America and Caribbean	1995	0.1
South Asia	1995	0.06
Southeast Asia, East Asia, and Oceania	1995	0.04
North Africa and Middle East	1996	0.1
Sub-Saharan Africa	1996	0.04
Central Europe, Eastern Europe, and Central Asia	1996	0.22
High-income	1996	0.29
Latin America and Caribbean	1996	0.1
South Asia	1996	0.06
Southeast Asia, East Asia, and Oceania	1996	0.04
North Africa and Middle East	1997	0.11
Sub-Saharan Africa	1997	0.04
Central Europe, Eastern Europe, and Central Asia	1997	0.23
High-income	1997	0.29
Latin America and Caribbean	1997	0.11
South Asia	1997	0.07
Southeast Asia, East Asia, and Oceania	1997	0.04
North Africa and Middle East	1998	0.11
Sub-Saharan Africa	1998	0.04
Central Europe, Eastern Europe, and Central Asia	1998	0.23
High-income	1998	0.29
Latin America and Caribbean	1998	0.11
South Asia	1998	0.07
Southeast Asia, East Asia, and Oceania	1998	0.05
North Africa and Middle East	1999	0.12
Sub-Saharan Africa	1999	0.04
Central Europe, Eastern Europe, and Central Asia	1999	0.23
High-income	1999	0.3
Latin America and Caribbean	1999	0.11
South Asia	1999	0.07
Southeast Asia, East Asia, and Oceania	1999	0.05
North Africa and Middle East	2000	0.13
Sub-Saharan Africa	2000	0.05
Central Europe, Eastern Europe, and Central Asia	2000	0.24
High-income	2000	0.3
Latin America and Caribbean	2000	0.11
South Asia	2000	0.07
Southeast Asia, East Asia, and Oceania	2000	0.05
North Africa and Middle East	2001	0.13
Sub-Saharan Africa	2001	0.05
Central Europe, Eastern Europe, and Central Asia	2001	0.24
High-income	2001	0.31
Latin America and Caribbean	2001	0.12
South Asia	2001	0.08
Southeast Asia, East Asia, and Oceania	2001	0.06
North Africa and Middle East	2002	0.14
Sub-Saharan Africa	2002	0.05
Central Europe, Eastern Europe, and Central Asia	2002	0.25
High-income	2002	0.31
Latin America and Caribbean	2002	0.12
South Asia	2002	0.08
Southeast Asia, East Asia, and Oceania	2002	0.06
North Africa and Middle East	2003	0.15
Sub-Saharan Africa	2003	0.05
Central Europe, Eastern Europe, and Central Asia	2003	0.26
High-income	2003	0.32
Latin America and Caribbean	2003	0.12
South Asia	2003	0.08
Southeast Asia, East Asia, and Oceania	2003	0.06
North Africa and Middle East	2004	0.16
Sub-Saharan Africa	2004	0.05
Central Europe, Eastern Europe, and Central Asia	2004	0.26
High-income	2004	0.32
Latin America and Caribbean	2004	0.12
South Asia	2004	0.09
Southeast Asia, East Asia, and Oceania	2004	0.07
North Africa and Middle East	2005	0.17
Sub-Saharan Africa	2005	0.05
Central Europe, Eastern Europe, and Central Asia	2005	0.27
High-income	2005	0.33
Latin America and Caribbean	2005	0.13
South Asia	2005	0.09
Southeast Asia, East Asia, and Oceania	2005	0.08
North Africa and Middle East	2006	0.18
Sub-Saharan Africa	2006	0.06
Central Europe, Eastern Europe, and Central Asia	2006	0.28
High-income	2006	0.33
Latin America and Caribbean	2006	0.13
South Asia	2006	0.1
Southeast Asia, East Asia, and Oceania	2006	0.08
North Africa and Middle East	2007	0.18
Sub-Saharan Africa	2007	0.06
Central Europe, Eastern Europe, and Central Asia	2007	0.29
High-income	2007	0.34
Latin America and Caribbean	2007	0.13
South Asia	2007	0.1
Southeast Asia, East Asia, and Oceania	2007	0.09
North Africa and Middle East	2008	0.19
Sub-Saharan Africa	2008	0.06
Central Europe, Eastern Europe, and Central Asia	2008	0.3
High-income	2008	0.34
Latin America and Caribbean	2008	0.14
South Asia	2008	0.11
Southeast Asia, East Asia, and Oceania	2008	0.1
North Africa and Middle East	2009	0.21
Sub-Saharan Africa	2009	0.07
Central Europe, Eastern Europe, and Central Asia	2009	0.31
High-income	2009	0.35
Latin America and Caribbean	2009	0.14
South Asia	2009	0.11
Southeast Asia, East Asia, and Oceania	2009	0.1
North Africa and Middle East	2010	0.22
Sub-Saharan Africa	2010	0.07
Central Europe, Eastern Europe, and Central Asia	2010	0.32
High-income	2010	0.36
Latin America and Caribbean	2010	0.15
South Asia	2010	0.12
Southeast Asia, East Asia, and Oceania	2010	0.11
North Africa and Middle East	2011	0.23
Sub-Saharan Africa	2011	0.07
Central Europe, Eastern Europe, and Central Asia	2011	0.33
High-income	2011	0.36
Latin America and Caribbean	2011	0.15
South Asia	2011	0.13
Southeast Asia, East Asia, and Oceania	2011	0.12
North Africa and Middle East	2012	0.24
Sub-Saharan Africa	2012	0.08
Central Europe, Eastern Europe, and Central Asia	2012	0.34
High-income	2012	0.37
Latin America and Caribbean	2012	0.15
South Asia	2012	0.13
Southeast Asia, East Asia, and Oceania	2012	0.14
North Africa and Middle East	2013	0.25
Sub-Saharan Africa	2013	0.08
Central Europe, Eastern Europe, and Central Asia	2013	0.35
High-income	2013	0.37
Latin America and Caribbean	2013	0.16
South Asia	2013	0.14
Southeast Asia, East Asia, and Oceania	2013	0.15
North Africa and Middle East	2014	0.26
Sub-Saharan Africa	2014	0.09
Central Europe, Eastern Europe, and Central Asia	2014	0.36
High-income	2014	0.38
Latin America and Caribbean	2014	0.16
South Asia	2014	0.15
Southeast Asia, East Asia, and Oceania	2014	0.16
North Africa and Middle East	2015	0.27
Sub-Saharan Africa	2015	0.09
Central Europe, Eastern Europe, and Central Asia	2015	0.37
High-income	2015	0.38
Latin America and Caribbean	2015	0.17
South Asia	2015	0.16
Southeast Asia, East Asia, and Oceania	2015	0.18
North Africa and Middle East	2016	0.28
Sub-Saharan Africa	2016	0.1
Central Europe, Eastern Europe, and Central Asia	2016	0.37
High-income	2016	0.39
Latin America and Caribbean	2016	0.17
South Asia	2016	0.16
Southeast Asia, East Asia, and Oceania	2016	0.19
North Africa and Middle East	2017	0.29
Sub-Saharan Africa	2017	0.11
Central Europe, Eastern Europe, and Central Asia	2017	0.38
High-income	2017	0.4
Latin America and Caribbean	2017	0.18
South Asia	2017	0.17
Southeast Asia, East Asia, and Oceania	2017	0.21
North Africa and Middle East	2018	0.29
Sub-Saharan Africa	2018	0.11
Central Europe, Eastern Europe, and Central Asia	2018	0.39
High-income	2018	0.4
Latin America and Caribbean	2018	0.18
South Asia	2018	0.18
Southeast Asia, East Asia, and Oceania	2018	0.22
North Africa and Middle East	2019	0.31
Sub-Saharan Africa	2019	0.12
Central Europe, Eastern Europe, and Central Asia	2019	0.39
High-income	2019	0.41
Latin America and Caribbean	2019	0.19
South Asia	2019	0.19
Southeast Asia, East Asia, and Oceania	2019	0.24
North Africa and Middle East	2020	0.32
Sub-Saharan Africa	2020	0.12
Central Europe, Eastern Europe, and Central Asia	2020	0.4
High-income	2020	0.41
Latin America and Caribbean	2020	0.19
South Asia	2020	0.2
Southeast Asia, East Asia, and Oceania	2020	0.25
North Africa and Middle East	2021	0.33
Sub-Saharan Africa	2021	0.13
Central Europe, Eastern Europe, and Central Asia	2021	0.41
High-income	2021	0.42
Latin America and Caribbean	2021	0.19
South Asia	2021	0.21
Southeast Asia, East Asia, and Oceania	2021	0.26
North Africa and Middle East	2022	0.34
Sub-Saharan Africa	2022	0.14
Central Europe, Eastern Europe, and Central Asia	2022	0.41
High-income	2022	0.42
Latin America and Caribbean	2022	0.2
South Asia	2022	0.22
Southeast Asia, East Asia, and Oceania	2022	0.27
North Africa and Middle East	2023	0.35
Sub-Saharan Africa	2023	0.14
Central Europe, Eastern Europe, and Central Asia	2023	0.42
High-income	2023	0.43
Latin America and Caribbean	2023	0.2
South Asia	2023	0.23
Southeast Asia, East Asia, and Oceania	2023	0.28
North Africa and Middle East	2024	0.36
Sub-Saharan Africa	2024	0.15
Central Europe, Eastern Europe, and Central Asia	2024	0.43
High-income	2024	0.43
Latin America and Caribbean	2024	0.2
South Asia	2024	0.24
Southeast Asia, East Asia, and Oceania	2024	0.29
North Africa and Middle East	2025	0.37
Sub-Saharan Africa	2025	0.15
Central Europe, Eastern Europe, and Central Asia	2025	0.43
High-income	2025	0.44
Latin America and Caribbean	2025	0.21
South Asia	2025	0.25
Southeast Asia, East Asia, and Oceania	2025	0.3
North Africa and Middle East	2026	0.38
Sub-Saharan Africa	2026	0.16
Central Europe, Eastern Europe, and Central Asia	2026	0.44
High-income	2026	0.44
Latin America and Caribbean	2026	0.21
South Asia	2026	0.27
Southeast Asia, East Asia, and Oceania	2026	0.31
North Africa and Middle East	2027	0.39
Sub-Saharan Africa	2027	0.16
Central Europe, Eastern Europe, and Central Asia	2027	0.45
High-income	2027	0.44
Latin America and Caribbean	2027	0.21
South Asia	2027	0.28
Southeast Asia, East Asia, and Oceania	2027	0.32
North Africa and Middle East	2028	0.4
Sub-Saharan Africa	2028	0.17
Central Europe, Eastern Europe, and Central Asia	2028	0.46
High-income	2028	0.44
Latin America and Caribbean	2028	0.21
South Asia	2028	0.29
Southeast Asia, East Asia, and Oceania	2028	0.33
North Africa and Middle East	2029	0.41
Sub-Saharan Africa	2029	0.17
Central Europe, Eastern Europe, and Central Asia	2029	0.47
High-income	2029	0.45
Latin America and Caribbean	2029	0.22
South Asia	2029	0.3
Southeast Asia, East Asia, and Oceania	2029	0.34
North Africa and Middle East	2030	0.42
Sub-Saharan Africa	2030	0.18
Central Europe, Eastern Europe, and Central Asia	2030	0.48
High-income	2030	0.45
Latin America and Caribbean	2030	0.22
South Asia	2030	0.31
Southeast Asia, East Asia, and Oceania	2030	0.35
Global	1970	0.07
Global	1971	0.07
Global	1972	0.07
Global	1973	0.07
Global	1974	0.08
Global	1975	0.08
Global	1976	0.08
Global	1977	0.08
Global	1978	0.08
Global	1979	0.08
Global	1980	0.08
Global	1981	0.08
Global	1982	0.09
Global	1983	0.09
Global	1984	0.09
Global	1985	0.09
Global	1986	0.09
Global	1987	0.09
Global	1988	0.09
Global	1989	0.1
Global	1990	0.1
Global	1991	0.1
Global	1992	0.1
Global	1993	0.1
Global	1994	0.1
Global	1995	0.1
Global	1996	0.1
Global	1997	0.1
Global	1998	0.11
Global	1999	0.11
Global	2000	0.11
Global	2001	0.12
Global	2002	0.12
Global	2003	0.12
Global	2004	0.13
Global	2005	0.13
Global	2006	0.14
Global	2007	0.14
Global	2008	0.15
Global	2009	0.16
Global	2010	0.16
Global	2011	0.17
Global	2012	0.18
Global	2013	0.19
Global	2014	0.19
Global	2015	0.2
Global	2016	0.21
Global	2017	0.22
Global	2018	0.23
Global	2019	0.24
Global	2020	0.25
Global	2021	0.25
Global	2022	0.26
Global	2023	0.27
Global	2024	0.28
Global	2025	0.28
Global	2026	0.29
Global	2027	0.3
Global	2028	0.3
Global	2029	0.31
Global	2030	0.32
