# Supplementary material for: Measuring and forecasting progress towards the education-related SDG targets
Source: Nature. 2020 Apr 15;580(7805):636–9. doi: 10.1038/s41586-020-2198-8 (PMC7332421; doi:10.1038/s41586-020-2198-8)
Supplement: Supplementary file 4 — Source Data Fig. 2 [file 41586_2020_2198_MOESM4_ESM.csv]

IHME_Super_Region	Year	Gap Mean	Gap Primary	Gap Secondary	Gap Tertiary
Central Europe, Eastern Europe, and Central Asia	1970	-0.46	-0.1	-0.28	-0.09
Central Europe, Eastern Europe, and Central Asia	2018	0.54	0	0.14	0.4
Central Europe, Eastern Europe, and Central Asia	2030	0.65	0	0.13	0.53
Global	1970	-1.65	-0.95	-0.52	-0.18
Global	2018	-0.31	-0.29	-0.08	0.06
Global	2030	0.04	-0.12	0.01	0.14
High-income	1970	-0.85	-0.11	-0.34	-0.4
High-income	2018	0.3	0.01	0.09	0.2
High-income	2030	0.46	0.01	0.12	0.34
Latin America and Caribbean	1970	-0.62	-0.3	-0.21	-0.11
Latin America and Caribbean	2018	0.03	0.01	0.03	0
Latin America and Caribbean	2030	0.06	0.01	0.06	0
North Africa and Middle East	1970	-2.35	-1.52	-0.66	-0.17
North Africa and Middle East	2018	-1.62	-0.63	-0.62	-0.37
North Africa and Middle East	2030	-0.86	-0.36	-0.35	-0.14
South Asia	1970	-2.67	-1.64	-0.86	-0.16
South Asia	2018	-0.77	-0.51	-0.29	0.03
South Asia	2030	0.67	0.02	0.29	0.36
Southeast Asia, East Asia, and Oceania	1970	-2.08	-1.35	-0.63	-0.1
Southeast Asia, East Asia, and Oceania	2018	0.72	-0.01	0.46	0.28
Southeast Asia, East Asia, and Oceania	2030	0.62	0.02	0.35	0.24
Sub-Saharan Africa	1970	-1.83	-1.23	-0.51	-0.1
Sub-Saharan Africa	2018	-1.85	-0.78	-0.8	-0.27
Sub-Saharan Africa	2030	-1.42	-0.49	-0.67	-0.26
