# Supplementary material for: Measuring and forecasting progress towards the education-related SDG targets
Source: Nature. 2020 Apr 15;580(7805):636–9. doi: 10.1038/s41586-020-2198-8 (PMC7332421; doi:10.1038/s41586-020-2198-8)
Supplement: Supplementary file 5 — Source Data Fig. 3 [file 41586_2020_2198_MOESM5_ESM.xlsx]

## Sheet: figure_4AB
IHME_Super_Region	Year	AID	Mean
North Africa and Middle East	1970	3.63	2.73
North Africa and Middle East	1971	3.78	2.88
North Africa and Middle East	1972	3.92	3.03
North Africa and Middle East	1973	4.05	3.19
North Africa and Middle East	1974	4.18	3.34
North Africa and Middle East	1975	4.3	3.5
North Africa and Middle East	1976	4.42	3.66
North Africa and Middle East	1977	4.52	3.82
North Africa and Middle East	1978	4.62	3.98
North Africa and Middle East	1979	4.72	4.14
North Africa and Middle East	1980	4.82	4.3
North Africa and Middle East	1981	4.91	4.47
North Africa and Middle East	1982	5	4.64
North Africa and Middle East	1983	5.09	4.81
North Africa and Middle East	1984	5.17	4.99
North Africa and Middle East	1985	5.25	5.16
North Africa and Middle East	1986	5.31	5.32
North Africa and Middle East	1987	5.37	5.48
North Africa and Middle East	1988	5.42	5.64
North Africa and Middle East	1989	5.47	5.8
North Africa and Middle East	1990	5.52	5.97
North Africa and Middle East	1991	5.55	6.13
North Africa and Middle East	1992	5.58	6.29
North Africa and Middle East	1993	5.6	6.45
North Africa and Middle East	1994	5.61	6.61
North Africa and Middle East	1995	5.63	6.78
North Africa and Middle East	1996	5.65	6.95
North Africa and Middle East	1997	5.67	7.12
North Africa and Middle East	1998	5.69	7.3
North Africa and Middle East	1999	5.7	7.48
North Africa and Middle East	2000	5.72	7.66
North Africa and Middle East	2001	5.73	7.83
North Africa and Middle East	2002	5.74	8.01
North Africa and Middle East	2003	5.75	8.19
North Africa and Middle East	2004	5.76	8.38
North Africa and Middle East	2005	5.77	8.58
North Africa and Middle East	2006	5.78	8.77
North Africa and Middle East	2007	5.79	8.96
North Africa and Middle East	2008	5.79	9.15
North Africa and Middle East	2009	5.81	9.35
North Africa and Middle East	2010	5.82	9.55
North Africa and Middle East	2011	5.82	9.74
North Africa and Middle East	2012	5.83	9.92
North Africa and Middle East	2013	5.82	10.09
North Africa and Middle East	2014	5.82	10.24
North Africa and Middle East	2015	5.82	10.39
North Africa and Middle East	2016	5.83	10.53
North Africa and Middle East	2017	5.83	10.67
North Africa and Middle East	2018	5.82	10.8
North Africa and Middle East	2019	5.74	11.02
North Africa and Middle East	2020	5.65	11.24
North Africa and Middle East	2021	5.55	11.47
North Africa and Middle East	2022	5.44	11.68
North Africa and Middle East	2023	5.33	11.89
North Africa and Middle East	2024	5.22	12.09
North Africa and Middle East	2025	5.11	12.27
North Africa and Middle East	2026	5	12.45
North Africa and Middle East	2027	4.89	12.61
North Africa and Middle East	2028	4.78	12.77
North Africa and Middle East	2029	4.68	12.91
North Africa and Middle East	2030	4.59	13.04
Sub-Saharan Africa	1970	3.1	2.36
Sub-Saharan Africa	1971	3.18	2.45
Sub-Saharan Africa	1972	3.26	2.55
Sub-Saharan Africa	1973	3.34	2.64
Sub-Saharan Africa	1974	3.42	2.74
Sub-Saharan Africa	1975	3.51	2.85
Sub-Saharan Africa	1976	3.59	2.96
Sub-Saharan Africa	1977	3.67	3.08
Sub-Saharan Africa	1978	3.75	3.19
Sub-Saharan Africa	1979	3.83	3.3
Sub-Saharan Africa	1980	3.9	3.42
Sub-Saharan Africa	1981	3.98	3.55
Sub-Saharan Africa	1982	4.06	3.68
Sub-Saharan Africa	1983	4.13	3.8
Sub-Saharan Africa	1984	4.19	3.93
Sub-Saharan Africa	1985	4.25	4.04
Sub-Saharan Africa	1986	4.3	4.16
Sub-Saharan Africa	1987	4.35	4.28
Sub-Saharan Africa	1988	4.39	4.39
Sub-Saharan Africa	1989	4.43	4.51
Sub-Saharan Africa	1990	4.47	4.62
Sub-Saharan Africa	1991	4.5	4.74
Sub-Saharan Africa	1992	4.52	4.84
Sub-Saharan Africa	1993	4.54	4.95
Sub-Saharan Africa	1994	4.56	5.05
Sub-Saharan Africa	1995	4.58	5.16
Sub-Saharan Africa	1996	4.6	5.26
Sub-Saharan Africa	1997	4.61	5.34
Sub-Saharan Africa	1998	4.62	5.42
Sub-Saharan Africa	1999	4.63	5.5
Sub-Saharan Africa	2000	4.65	5.58
Sub-Saharan Africa	2001	4.67	5.66
Sub-Saharan Africa	2002	4.7	5.75
Sub-Saharan Africa	2003	4.72	5.82
Sub-Saharan Africa	2004	4.75	5.91
Sub-Saharan Africa	2005	4.77	6
Sub-Saharan Africa	2006	4.8	6.09
Sub-Saharan Africa	2007	4.83	6.2
Sub-Saharan Africa	2008	4.87	6.32
Sub-Saharan Africa	2009	4.9	6.45
Sub-Saharan Africa	2010	4.93	6.58
Sub-Saharan Africa	2011	4.97	6.72
Sub-Saharan Africa	2012	5	6.86
Sub-Saharan Africa	2013	5.04	7.01
Sub-Saharan Africa	2014	5.07	7.17
Sub-Saharan Africa	2015	5.1	7.34
Sub-Saharan Africa	2016	5.13	7.5
Sub-Saharan Africa	2017	5.16	7.67
Sub-Saharan Africa	2018	5.18	7.84
Sub-Saharan Africa	2019	5.17	8
Sub-Saharan Africa	2020	5.15	8.17
Sub-Saharan Africa	2021	5.13	8.33
Sub-Saharan Africa	2022	5.1	8.49
Sub-Saharan Africa	2023	5.07	8.65
Sub-Saharan Africa	2024	5.04	8.8
Sub-Saharan Africa	2025	5.01	8.95
Sub-Saharan Africa	2026	4.97	9.1
Sub-Saharan Africa	2027	4.94	9.25
Sub-Saharan Africa	2028	4.9	9.38
Sub-Saharan Africa	2029	4.86	9.52
Sub-Saharan Africa	2030	4.82	9.64
Central Europe, Eastern Europe, and Central Asia	1970	3.64	10.78
Central Europe, Eastern Europe, and Central Asia	1971	3.55	10.9
Central Europe, Eastern Europe, and Central Asia	1972	3.46	11.02
Central Europe, Eastern Europe, and Central Asia	1973	3.38	11.14
Central Europe, Eastern Europe, and Central Asia	1974	3.3	11.26
Central Europe, Eastern Europe, and Central Asia	1975	3.23	11.36
Central Europe, Eastern Europe, and Central Asia	1976	3.17	11.46
Central Europe, Eastern Europe, and Central Asia	1977	3.12	11.54
Central Europe, Eastern Europe, and Central Asia	1978	3.08	11.6
Central Europe, Eastern Europe, and Central Asia	1979	3.05	11.66
Central Europe, Eastern Europe, and Central Asia	1980	3.03	11.73
Central Europe, Eastern Europe, and Central Asia	1981	3.01	11.79
Central Europe, Eastern Europe, and Central Asia	1982	2.99	11.85
Central Europe, Eastern Europe, and Central Asia	1983	2.98	11.9
Central Europe, Eastern Europe, and Central Asia	1984	2.96	11.95
Central Europe, Eastern Europe, and Central Asia	1985	2.95	11.99
Central Europe, Eastern Europe, and Central Asia	1986	2.94	12.03
Central Europe, Eastern Europe, and Central Asia	1987	2.93	12.07
Central Europe, Eastern Europe, and Central Asia	1988	2.93	12.11
Central Europe, Eastern Europe, and Central Asia	1989	2.93	12.14
Central Europe, Eastern Europe, and Central Asia	1990	2.92	12.17
Central Europe, Eastern Europe, and Central Asia	1991	2.92	12.2
Central Europe, Eastern Europe, and Central Asia	1992	2.91	12.22
Central Europe, Eastern Europe, and Central Asia	1993	2.91	12.24
Central Europe, Eastern Europe, and Central Asia	1994	2.91	12.26
Central Europe, Eastern Europe, and Central Asia	1995	2.91	12.29
Central Europe, Eastern Europe, and Central Asia	1996	2.91	12.33
Central Europe, Eastern Europe, and Central Asia	1997	2.9	12.37
Central Europe, Eastern Europe, and Central Asia	1998	2.9	12.42
Central Europe, Eastern Europe, and Central Asia	1999	2.89	12.46
Central Europe, Eastern Europe, and Central Asia	2000	2.89	12.5
Central Europe, Eastern Europe, and Central Asia	2001	2.89	12.55
Central Europe, Eastern Europe, and Central Asia	2002	2.89	12.6
Central Europe, Eastern Europe, and Central Asia	2003	2.89	12.66
Central Europe, Eastern Europe, and Central Asia	2004	2.88	12.72
Central Europe, Eastern Europe, and Central Asia	2005	2.88	12.78
Central Europe, Eastern Europe, and Central Asia	2006	2.89	12.84
Central Europe, Eastern Europe, and Central Asia	2007	2.89	12.9
Central Europe, Eastern Europe, and Central Asia	2008	2.89	12.97
Central Europe, Eastern Europe, and Central Asia	2009	2.9	13.04
Central Europe, Eastern Europe, and Central Asia	2010	2.9	13.11
Central Europe, Eastern Europe, and Central Asia	2011	2.91	13.18
Central Europe, Eastern Europe, and Central Asia	2012	2.92	13.25
Central Europe, Eastern Europe, and Central Asia	2013	2.93	13.31
Central Europe, Eastern Europe, and Central Asia	2014	2.94	13.36
Central Europe, Eastern Europe, and Central Asia	2015	2.94	13.42
Central Europe, Eastern Europe, and Central Asia	2016	2.95	13.48
Central Europe, Eastern Europe, and Central Asia	2017	2.95	13.53
Central Europe, Eastern Europe, and Central Asia	2018	2.96	13.58
Central Europe, Eastern Europe, and Central Asia	2019	2.95	13.62
Central Europe, Eastern Europe, and Central Asia	2020	2.95	13.66
Central Europe, Eastern Europe, and Central Asia	2021	2.94	13.71
Central Europe, Eastern Europe, and Central Asia	2022	2.94	13.76
Central Europe, Eastern Europe, and Central Asia	2023	2.94	13.8
Central Europe, Eastern Europe, and Central Asia	2024	2.94	13.84
Central Europe, Eastern Europe, and Central Asia	2025	2.93	13.87
Central Europe, Eastern Europe, and Central Asia	2026	2.93	13.93
Central Europe, Eastern Europe, and Central Asia	2027	2.93	13.99
Central Europe, Eastern Europe, and Central Asia	2028	2.92	14.04
Central Europe, Eastern Europe, and Central Asia	2029	2.92	14.1
Central Europe, Eastern Europe, and Central Asia	2030	2.92	14.15
High-income	1970	3.78	10.83
High-income	1971	3.76	10.93
High-income	1972	3.75	11.01
High-income	1973	3.73	11.1
High-income	1974	3.71	11.19
High-income	1975	3.69	11.29
High-income	1976	3.67	11.39
High-income	1977	3.64	11.48
High-income	1978	3.62	11.57
High-income	1979	3.6	11.66
High-income	1980	3.58	11.74
High-income	1981	3.56	11.82
High-income	1982	3.54	11.89
High-income	1983	3.52	11.96
High-income	1984	3.51	12.02
High-income	1985	3.49	12.09
High-income	1986	3.47	12.15
High-income	1987	3.45	12.21
High-income	1988	3.44	12.27
High-income	1989	3.42	12.32
High-income	1990	3.41	12.37
High-income	1991	3.39	12.42
High-income	1992	3.38	12.48
High-income	1993	3.37	12.52
High-income	1994	3.36	12.57
High-income	1995	3.35	12.61
High-income	1996	3.34	12.65
High-income	1997	3.33	12.69
High-income	1998	3.32	12.73
High-income	1999	3.31	12.77
High-income	2000	3.31	12.81
High-income	2001	3.3	12.84
High-income	2002	3.3	12.88
High-income	2003	3.3	12.92
High-income	2004	3.29	12.96
High-income	2005	3.29	13
High-income	2006	3.28	13.04
High-income	2007	3.27	13.09
High-income	2008	3.26	13.14
High-income	2009	3.25	13.2
High-income	2010	3.24	13.25
High-income	2011	3.23	13.3
High-income	2012	3.22	13.34
High-income	2013	3.21	13.39
High-income	2014	3.2	13.43
High-income	2015	3.19	13.48
High-income	2016	3.18	13.52
High-income	2017	3.17	13.56
High-income	2018	3.16	13.6
High-income	2019	3.15	13.63
High-income	2020	3.15	13.66
High-income	2021	3.14	13.7
High-income	2022	3.14	13.72
High-income	2023	3.14	13.75
High-income	2024	3.14	13.78
High-income	2025	3.15	13.8
High-income	2026	3.15	13.82
High-income	2027	3.15	13.84
High-income	2028	3.15	13.85
High-income	2029	3.16	13.87
High-income	2030	3.16	13.88
Latin America and Caribbean	1970	4.5	4.46
Latin America and Caribbean	1971	4.56	4.57
Latin America and Caribbean	1972	4.62	4.69
Latin America and Caribbean	1973	4.67	4.81
Latin America and Caribbean	1974	4.72	4.93
Latin America and Caribbean	1975	4.76	5.06
Latin America and Caribbean	1976	4.81	5.19
Latin America and Caribbean	1977	4.85	5.32
Latin America and Caribbean	1978	4.89	5.44
Latin America and Caribbean	1979	4.92	5.56
Latin America and Caribbean	1980	4.95	5.69
Latin America and Caribbean	1981	4.97	5.82
Latin America and Caribbean	1982	5	5.95
Latin America and Caribbean	1983	5.01	6.08
Latin America and Caribbean	1984	5.03	6.21
Latin America and Caribbean	1985	5.04	6.33
Latin America and Caribbean	1986	5.05	6.45
Latin America and Caribbean	1987	5.05	6.58
Latin America and Caribbean	1988	5.05	6.7
Latin America and Caribbean	1989	5.05	6.82
Latin America and Caribbean	1990	5.05	6.93
Latin America and Caribbean	1991	5.04	7.04
Latin America and Caribbean	1992	5.04	7.14
Latin America and Caribbean	1993	5.04	7.24
Latin America and Caribbean	1994	5.03	7.34
Latin America and Caribbean	1995	5.03	7.44
Latin America and Caribbean	1996	5.03	7.55
Latin America and Caribbean	1997	5.02	7.64
Latin America and Caribbean	1998	5.02	7.74
Latin America and Caribbean	1999	5.02	7.83
Latin America and Caribbean	2000	5.02	7.93
Latin America and Caribbean	2001	5.02	8.02
Latin America and Caribbean	2002	5.02	8.12
Latin America and Caribbean	2003	5.02	8.22
Latin America and Caribbean	2004	5.01	8.32
Latin America and Caribbean	2005	5.01	8.42
Latin America and Caribbean	2006	5	8.53
Latin America and Caribbean	2007	5	8.64
Latin America and Caribbean	2008	4.99	8.76
Latin America and Caribbean	2009	4.97	8.88
Latin America and Caribbean	2010	4.96	9
Latin America and Caribbean	2011	4.94	9.13
Latin America and Caribbean	2012	4.91	9.25
Latin America and Caribbean	2013	4.89	9.39
Latin America and Caribbean	2014	4.86	9.52
Latin America and Caribbean	2015	4.83	9.65
Latin America and Caribbean	2016	4.8	9.77
Latin America and Caribbean	2017	4.77	9.9
Latin America and Caribbean	2018	4.73	10.03
Latin America and Caribbean	2019	4.69	10.13
Latin America and Caribbean	2020	4.64	10.23
Latin America and Caribbean	2021	4.6	10.33
Latin America and Caribbean	2022	4.55	10.43
Latin America and Caribbean	2023	4.51	10.52
Latin America and Caribbean	2024	4.46	10.61
Latin America and Caribbean	2025	4.42	10.69
Latin America and Caribbean	2026	4.38	10.78
Latin America and Caribbean	2027	4.33	10.86
Latin America and Caribbean	2028	4.29	10.94
Latin America and Caribbean	2029	4.25	11.01
Latin America and Caribbean	2030	4.21	11.08
South Asia	1970	4.08	2.88
South Asia	1971	4.16	2.95
South Asia	1972	4.23	3.03
South Asia	1973	4.31	3.11
South Asia	1974	4.38	3.2
South Asia	1975	4.45	3.29
South Asia	1976	4.53	3.38
South Asia	1977	4.6	3.47
South Asia	1978	4.68	3.56
South Asia	1979	4.75	3.65
South Asia	1980	4.81	3.74
South Asia	1981	4.87	3.83
South Asia	1982	4.92	3.91
South Asia	1983	4.97	3.99
South Asia	1984	5.02	4.07
South Asia	1985	5.07	4.15
South Asia	1986	5.12	4.23
South Asia	1987	5.17	4.31
South Asia	1988	5.21	4.39
South Asia	1989	5.26	4.47
South Asia	1990	5.31	4.56
South Asia	1991	5.36	4.65
South Asia	1992	5.4	4.73
South Asia	1993	5.45	4.82
South Asia	1994	5.5	4.92
South Asia	1995	5.55	5.02
South Asia	1996	5.6	5.12
South Asia	1997	5.64	5.23
South Asia	1998	5.69	5.34
South Asia	1999	5.74	5.46
South Asia	2000	5.78	5.58
South Asia	2001	5.83	5.7
South Asia	2002	5.87	5.82
South Asia	2003	5.9	5.95
South Asia	2004	5.94	6.08
South Asia	2005	5.97	6.23
South Asia	2006	6.01	6.37
South Asia	2007	6.04	6.52
South Asia	2008	6.07	6.67
South Asia	2009	6.09	6.82
South Asia	2010	6.11	6.98
South Asia	2011	6.12	7.15
South Asia	2012	6.14	7.31
South Asia	2013	6.15	7.47
South Asia	2014	6.16	7.64
South Asia	2015	6.16	7.82
South Asia	2016	6.16	7.99
South Asia	2017	6.16	8.17
South Asia	2018	6.15	8.35
South Asia	2019	6.12	8.56
South Asia	2020	6.08	8.77
South Asia	2021	6.03	8.97
South Asia	2022	5.98	9.18
South Asia	2023	5.92	9.38
South Asia	2024	5.86	9.58
South Asia	2025	5.8	9.77
South Asia	2026	5.74	9.95
South Asia	2027	5.67	10.13
South Asia	2028	5.61	10.3
South Asia	2029	5.54	10.47
South Asia	2030	5.48	10.62
Southeast Asia, East Asia, and Oceania	1970	4.26	4.66
Southeast Asia, East Asia, and Oceania	1971	4.28	4.79
Southeast Asia, East Asia, and Oceania	1972	4.3	4.91
Southeast Asia, East Asia, and Oceania	1973	4.31	5.04
Southeast Asia, East Asia, and Oceania	1974	4.32	5.16
Southeast Asia, East Asia, and Oceania	1975	4.32	5.29
Southeast Asia, East Asia, and Oceania	1976	4.33	5.41
Southeast Asia, East Asia, and Oceania	1977	4.33	5.54
Southeast Asia, East Asia, and Oceania	1978	4.33	5.66
Southeast Asia, East Asia, and Oceania	1979	4.33	5.78
Southeast Asia, East Asia, and Oceania	1980	4.32	5.91
Southeast Asia, East Asia, and Oceania	1981	4.31	6.03
Southeast Asia, East Asia, and Oceania	1982	4.3	6.16
Southeast Asia, East Asia, and Oceania	1983	4.29	6.29
Southeast Asia, East Asia, and Oceania	1984	4.28	6.42
Southeast Asia, East Asia, and Oceania	1985	4.27	6.54
Southeast Asia, East Asia, and Oceania	1986	4.25	6.66
Southeast Asia, East Asia, and Oceania	1987	4.24	6.78
Southeast Asia, East Asia, and Oceania	1988	4.22	6.89
Southeast Asia, East Asia, and Oceania	1989	4.2	7.01
Southeast Asia, East Asia, and Oceania	1990	4.18	7.13
Southeast Asia, East Asia, and Oceania	1991	4.15	7.25
Southeast Asia, East Asia, and Oceania	1992	4.12	7.37
Southeast Asia, East Asia, and Oceania	1993	4.09	7.48
Southeast Asia, East Asia, and Oceania	1994	4.06	7.6
Southeast Asia, East Asia, and Oceania	1995	4.03	7.72
Southeast Asia, East Asia, and Oceania	1996	4.01	7.85
Southeast Asia, East Asia, and Oceania	1997	3.98	7.98
Southeast Asia, East Asia, and Oceania	1998	3.95	8.1
Southeast Asia, East Asia, and Oceania	1999	3.93	8.23
Southeast Asia, East Asia, and Oceania	2000	3.91	8.36
Southeast Asia, East Asia, and Oceania	2001	3.9	8.5
Southeast Asia, East Asia, and Oceania	2002	3.9	8.64
Southeast Asia, East Asia, and Oceania	2003	3.89	8.78
Southeast Asia, East Asia, and Oceania	2004	3.89	8.93
Southeast Asia, East Asia, and Oceania	2005	3.89	9.08
Southeast Asia, East Asia, and Oceania	2006	3.89	9.22
Southeast Asia, East Asia, and Oceania	2007	3.9	9.37
Southeast Asia, East Asia, and Oceania	2008	3.91	9.52
Southeast Asia, East Asia, and Oceania	2009	3.92	9.69
Southeast Asia, East Asia, and Oceania	2010	3.93	9.87
Southeast Asia, East Asia, and Oceania	2011	3.94	10.06
Southeast Asia, East Asia, and Oceania	2012	3.95	10.27
Southeast Asia, East Asia, and Oceania	2013	3.96	10.47
Southeast Asia, East Asia, and Oceania	2014	3.96	10.67
Southeast Asia, East Asia, and Oceania	2015	3.97	10.89
Southeast Asia, East Asia, and Oceania	2016	3.97	11.09
Southeast Asia, East Asia, and Oceania	2017	3.96	11.29
Southeast Asia, East Asia, and Oceania	2018	3.94	11.46
Southeast Asia, East Asia, and Oceania	2019	3.9	11.61
Southeast Asia, East Asia, and Oceania	2020	3.87	11.75
Southeast Asia, East Asia, and Oceania	2021	3.83	11.88
Southeast Asia, East Asia, and Oceania	2022	3.79	12
Southeast Asia, East Asia, and Oceania	2023	3.75	12.11
Southeast Asia, East Asia, and Oceania	2024	3.72	12.2
Southeast Asia, East Asia, and Oceania	2025	3.68	12.29
Southeast Asia, East Asia, and Oceania	2026	3.65	12.39
Southeast Asia, East Asia, and Oceania	2027	3.61	12.49
Southeast Asia, East Asia, and Oceania	2028	3.57	12.58
Southeast Asia, East Asia, and Oceania	2029	3.54	12.67
Southeast Asia, East Asia, and Oceania	2030	3.51	12.75
Global	1970	3.96	5.86
Global	1971	3.99	5.97
Global	1972	4.01	6.1
Global	1973	4.03	6.25
Global	1974	4.05	6.37
Global	1975	4.08	6.48
Global	1976	4.1	6.57
Global	1977	4.12	6.63
Global	1978	4.15	6.69
Global	1979	4.18	6.75
Global	1980	4.2	6.82
Global	1981	4.22	6.91
Global	1982	4.23	7
Global	1983	4.25	7.09
Global	1984	4.27	7.18
Global	1985	4.28	7.26
Global	1986	4.3	7.33
Global	1987	4.31	7.39
Global	1988	4.33	7.45
Global	1989	4.34	7.51
Global	1990	4.36	7.57
Global	1991	4.37	7.63
Global	1992	4.37	7.69
Global	1993	4.38	7.75
Global	1994	4.38	7.81
Global	1995	4.39	7.88
Global	1996	4.4	7.95
Global	1997	4.41	8.03
Global	1998	4.42	8.12
Global	1999	4.43	8.2
Global	2000	4.45	8.28
Global	2001	4.47	8.36
Global	2002	4.5	8.45
Global	2003	4.53	8.53
Global	2004	4.56	8.62
Global	2005	4.58	8.72
Global	2006	4.61	8.82
Global	2007	4.63	8.92
Global	2008	4.65	9.03
Global	2009	4.67	9.16
Global	2010	4.68	9.29
Global	2011	4.69	9.43
Global	2012	4.7	9.57
Global	2013	4.7	9.71
Global	2014	4.71	9.86
Global	2015	4.72	10
Global	2016	4.73	10.13
Global	2017	4.74	10.26
Global	2018	4.74	10.38
Global	2019	4.72	10.5
Global	2020	4.7	10.62
Global	2021	4.68	10.73
Global	2022	4.66	10.84
Global	2023	4.63	10.94
Global	2024	4.61	11.04
Global	2025	4.58	11.13
Global	2026	4.54	11.24
Global	2027	4.5	11.35
Global	2028	4.46	11.45
Global	2029	4.42	11.55
Global	2030	4.39	11.64

## Sheet: figure_4C
IHME_Location_Name	Year	AID	Mean
Afghanistan	1970	1.4	0.76
Afghanistan	1971	1.45	0.79
Afghanistan	1972	1.5	0.81
Afghanistan	1973	1.55	0.84
Afghanistan	1974	1.59	0.87
Afghanistan	1975	1.63	0.89
Afghanistan	1976	1.67	0.92
Afghanistan	1977	1.71	0.94
Afghanistan	1978	1.76	0.97
Afghanistan	1979	1.8	1
Afghanistan	1980	1.85	1.03
Afghanistan	1981	1.89	1.05
Afghanistan	1982	1.93	1.08
Afghanistan	1983	1.98	1.11
Afghanistan	1984	2.03	1.14
Afghanistan	1985	2.09	1.17
Afghanistan	1986	2.13	1.2
Afghanistan	1987	2.18	1.23
Afghanistan	1988	2.22	1.26
Afghanistan	1989	2.28	1.3
Afghanistan	1990	2.33	1.34
Afghanistan	1991	2.39	1.37
Afghanistan	1992	2.45	1.41
Afghanistan	1993	2.5	1.45
Afghanistan	1994	2.56	1.48
Afghanistan	1995	2.63	1.53
Afghanistan	1996	2.71	1.58
Afghanistan	1997	2.78	1.63
Afghanistan	1998	2.86	1.68
Afghanistan	1999	2.94	1.74
Afghanistan	2000	3.04	1.8
Afghanistan	2001	3.14	1.87
Afghanistan	2002	3.25	1.94
Afghanistan	2003	3.37	2.03
Afghanistan	2004	3.5	2.12
Afghanistan	2005	3.64	2.22
Afghanistan	2006	3.79	2.33
Afghanistan	2007	3.95	2.45
Afghanistan	2008	4.12	2.58
Afghanistan	2009	4.3	2.72
Afghanistan	2010	4.5	2.89
Afghanistan	2011	4.7	3.06
Afghanistan	2012	4.92	3.25
Afghanistan	2013	5.13	3.44
Afghanistan	2014	5.35	3.65
Afghanistan	2015	5.59	3.9
Afghanistan	2016	5.83	4.17
Afghanistan	2017	6.07	4.46
Afghanistan	2018	6.29	4.75
Afghanistan	2019	6.51	5.07
Afghanistan	2020	6.71	5.41
Afghanistan	2021	6.89	5.76
Afghanistan	2022	7.04	6.11
Afghanistan	2023	7.16	6.46
Afghanistan	2024	7.25	6.8
Afghanistan	2025	7.31	7.13
Afghanistan	2026	7.34	7.45
Afghanistan	2027	7.35	7.76
Afghanistan	2028	7.34	8.04
Afghanistan	2029	7.32	8.31
Afghanistan	2030	7.28	8.56
Angola	1970	2.35	1.48
Angola	1971	2.46	1.57
Angola	1972	2.58	1.66
Angola	1973	2.7	1.76
Angola	1974	2.83	1.87
Angola	1975	2.97	1.98
Angola	1976	3.11	2.11
Angola	1977	3.25	2.23
Angola	1978	3.38	2.36
Angola	1979	3.51	2.48
Angola	1980	3.64	2.62
Angola	1981	3.78	2.76
Angola	1982	3.91	2.91
Angola	1983	4.04	3.06
Angola	1984	4.16	3.2
Angola	1985	4.28	3.35
Angola	1986	4.39	3.49
Angola	1987	4.5	3.65
Angola	1988	4.6	3.8
Angola	1989	4.7	3.96
Angola	1990	4.78	4.11
Angola	1991	4.86	4.25
Angola	1992	4.94	4.4
Angola	1993	5.01	4.54
Angola	1994	5.08	4.69
Angola	1995	5.15	4.83
Angola	1996	5.21	4.98
Angola	1997	5.26	5.11
Angola	1998	5.31	5.25
Angola	1999	5.36	5.38
Angola	2000	5.41	5.52
Angola	2001	5.46	5.67
Angola	2002	5.5	5.83
Angola	2003	5.54	5.97
Angola	2004	5.57	6.12
Angola	2005	5.6	6.28
Angola	2006	5.63	6.44
Angola	2007	5.66	6.61
Angola	2008	5.69	6.79
Angola	2009	5.7	6.97
Angola	2010	5.71	7.16
Angola	2011	5.71	7.35
Angola	2012	5.71	7.55
Angola	2013	5.71	7.76
Angola	2014	5.7	7.98
Angola	2015	5.68	8.21
Angola	2016	5.65	8.45
Angola	2017	5.62	8.69
Angola	2018	5.58	8.92
Angola	2019	5.49	9.14
Angola	2020	5.4	9.35
Angola	2021	5.3	9.56
Angola	2022	5.21	9.75
Angola	2023	5.12	9.92
Angola	2024	5.04	10.09
Angola	2025	4.95	10.24
Angola	2026	4.88	10.38
Angola	2027	4.81	10.52
Angola	2028	4.75	10.64
Angola	2029	4.69	10.75
Angola	2030	4.63	10.86
Albania	1970	4.51	7.49
Albania	1971	4.49	7.69
Albania	1972	4.46	7.87
Albania	1973	4.44	8.05
Albania	1974	4.41	8.24
Albania	1975	4.36	8.43
Albania	1976	4.31	8.6
Albania	1977	4.26	8.76
Albania	1978	4.2	8.91
Albania	1979	4.14	9.05
Albania	1980	4.06	9.19
Albania	1981	3.98	9.32
Albania	1982	3.89	9.44
Albania	1983	3.81	9.54
Albania	1984	3.74	9.62
Albania	1985	3.67	9.7
Albania	1986	3.6	9.76
Albania	1987	3.53	9.82
Albania	1988	3.46	9.86
Albania	1989	3.41	9.9
Albania	1990	3.37	9.93
Albania	1991	3.34	9.95
Albania	1992	3.31	9.97
Albania	1993	3.29	9.98
Albania	1994	3.28	9.99
Albania	1995	3.26	10
Albania	1996	3.25	10.01
Albania	1997	3.25	10.02
Albania	1998	3.25	10.02
Albania	1999	3.26	10.03
Albania	2000	3.27	10.04
Albania	2001	3.27	10.05
Albania	2002	3.27	10.07
Albania	2003	3.28	10.08
Albania	2004	3.28	10.09
Albania	2005	3.29	10.11
Albania	2006	3.3	10.14
Albania	2007	3.31	10.17
Albania	2008	3.32	10.2
Albania	2009	3.33	10.24
Albania	2010	3.33	10.29
Albania	2011	3.34	10.34
Albania	2012	3.35	10.39
Albania	2013	3.36	10.45
Albania	2014	3.37	10.51
Albania	2015	3.38	10.59
Albania	2016	3.38	10.66
Albania	2017	3.38	10.74
Albania	2018	3.39	10.81
Albania	2019	3.39	10.86
Albania	2020	3.38	10.9
Albania	2021	3.38	10.95
Albania	2022	3.38	10.99
Albania	2023	3.38	11.03
Albania	2024	3.37	11.07
Albania	2025	3.37	11.11
Albania	2026	3.37	11.14
Albania	2027	3.36	11.18
Albania	2028	3.36	11.21
Albania	2029	3.35	11.24
Albania	2030	3.35	11.27
Andorra	1970	4.44	11.01
Andorra	1971	4.41	11.09
Andorra	1972	4.38	11.16
Andorra	1973	4.35	11.25
Andorra	1974	4.32	11.33
Andorra	1975	4.29	11.4
Andorra	1976	4.26	11.48
Andorra	1977	4.24	11.56
Andorra	1978	4.21	11.63
Andorra	1979	4.18	11.71
Andorra	1980	4.15	11.79
Andorra	1981	4.13	11.86
Andorra	1982	4.1	11.94
Andorra	1983	4.08	12.01
Andorra	1984	4.05	12.08
Andorra	1985	4.03	12.16
Andorra	1986	4.01	12.23
Andorra	1987	3.98	12.31
Andorra	1988	3.96	12.38
Andorra	1989	3.94	12.45
Andorra	1990	3.92	12.52
Andorra	1991	3.9	12.59
Andorra	1992	3.88	12.66
Andorra	1993	3.86	12.72
Andorra	1994	3.85	12.79
Andorra	1995	3.83	12.85
Andorra	1996	3.81	12.92
Andorra	1997	3.79	12.98
Andorra	1998	3.78	13.04
Andorra	1999	3.76	13.1
Andorra	2000	3.75	13.16
Andorra	2001	3.73	13.22
Andorra	2002	3.72	13.28
Andorra	2003	3.7	13.33
Andorra	2004	3.69	13.39
Andorra	2005	3.68	13.44
Andorra	2006	3.66	13.5
Andorra	2007	3.65	13.55
Andorra	2008	3.63	13.6
Andorra	2009	3.62	13.65
Andorra	2010	3.61	13.7
Andorra	2011	3.59	13.75
Andorra	2012	3.58	13.79
Andorra	2013	3.57	13.84
Andorra	2014	3.55	13.88
Andorra	2015	3.54	13.93
Andorra	2016	3.52	13.97
Andorra	2017	3.51	14.01
Andorra	2018	3.5	14.05
Andorra	2019	3.48	14.09
Andorra	2020	3.46	14.14
Andorra	2021	3.45	14.18
Andorra	2022	3.43	14.22
Andorra	2023	3.41	14.26
Andorra	2024	3.4	14.29
Andorra	2025	3.38	14.33
Andorra	2026	3.36	14.37
Andorra	2027	3.35	14.4
Andorra	2028	3.33	14.44
Andorra	2029	3.32	14.47
Andorra	2030	3.3	14.5
United Arab Emirates	1970	4.74	4.07
United Arab Emirates	1971	4.88	4.28
United Arab Emirates	1972	5.01	4.5
United Arab Emirates	1973	5.14	4.72
United Arab Emirates	1974	5.27	4.96
United Arab Emirates	1975	5.39	5.21
United Arab Emirates	1976	5.51	5.47
United Arab Emirates	1977	5.61	5.73
United Arab Emirates	1978	5.69	5.98
United Arab Emirates	1979	5.76	6.24
United Arab Emirates	1980	5.83	6.49
United Arab Emirates	1981	5.88	6.76
United Arab Emirates	1982	5.91	7.02
United Arab Emirates	1983	5.94	7.28
United Arab Emirates	1984	5.96	7.54
United Arab Emirates	1985	5.97	7.78
United Arab Emirates	1986	5.97	8.03
United Arab Emirates	1987	5.97	8.27
United Arab Emirates	1988	5.95	8.52
United Arab Emirates	1989	5.93	8.77
United Arab Emirates	1990	5.9	9
United Arab Emirates	1991	5.87	9.23
United Arab Emirates	1992	5.84	9.46
United Arab Emirates	1993	5.81	9.68
United Arab Emirates	1994	5.78	9.9
United Arab Emirates	1995	5.74	10.11
United Arab Emirates	1996	5.7	10.3
United Arab Emirates	1997	5.67	10.49
United Arab Emirates	1998	5.65	10.68
United Arab Emirates	1999	5.63	10.87
United Arab Emirates	2000	5.6	11.04
United Arab Emirates	2001	5.57	11.2
United Arab Emirates	2002	5.54	11.34
United Arab Emirates	2003	5.52	11.48
United Arab Emirates	2004	5.51	11.6
United Arab Emirates	2005	5.5	11.72
United Arab Emirates	2006	5.48	11.83
United Arab Emirates	2007	5.46	11.93
United Arab Emirates	2008	5.45	12.01
United Arab Emirates	2009	5.43	12.07
United Arab Emirates	2010	5.43	12.12
United Arab Emirates	2011	5.43	12.16
United Arab Emirates	2012	5.43	12.19
United Arab Emirates	2013	5.42	12.23
United Arab Emirates	2014	5.42	12.26
United Arab Emirates	2015	5.41	12.28
United Arab Emirates	2016	5.42	12.29
United Arab Emirates	2017	5.42	12.3
United Arab Emirates	2018	5.42	12.31
United Arab Emirates	2019	5.4	12.36
United Arab Emirates	2020	5.38	12.42
United Arab Emirates	2021	5.36	12.47
United Arab Emirates	2022	5.33	12.52
United Arab Emirates	2023	5.31	12.57
United Arab Emirates	2024	5.28	12.62
United Arab Emirates	2025	5.26	12.66
United Arab Emirates	2026	5.23	12.71
United Arab Emirates	2027	5.2	12.76
United Arab Emirates	2028	5.17	12.81
United Arab Emirates	2029	5.14	12.85
United Arab Emirates	2030	5.11	12.89
Argentina	1970	4.58	7.69
Argentina	1971	4.61	7.79
Argentina	1972	4.64	7.89
Argentina	1973	4.67	7.99
Argentina	1974	4.69	8.1
Argentina	1975	4.71	8.2
Argentina	1976	4.73	8.3
Argentina	1977	4.75	8.4
Argentina	1978	4.76	8.5
Argentina	1979	4.78	8.6
Argentina	1980	4.79	8.71
Argentina	1981	4.8	8.81
Argentina	1982	4.81	8.91
Argentina	1983	4.82	9.01
Argentina	1984	4.82	9.11
Argentina	1985	4.82	9.21
Argentina	1986	4.82	9.3
Argentina	1987	4.81	9.39
Argentina	1988	4.8	9.49
Argentina	1989	4.79	9.58
Argentina	1990	4.78	9.66
Argentina	1991	4.77	9.75
Argentina	1992	4.76	9.83
Argentina	1993	4.74	9.9
Argentina	1994	4.72	9.98
Argentina	1995	4.7	10.06
Argentina	1996	4.68	10.14
Argentina	1997	4.66	10.21
Argentina	1998	4.64	10.29
Argentina	1999	4.61	10.36
Argentina	2000	4.59	10.43
Argentina	2001	4.56	10.5
Argentina	2002	4.53	10.58
Argentina	2003	4.5	10.65
Argentina	2004	4.46	10.71
Argentina	2005	4.43	10.78
Argentina	2006	4.39	10.85
Argentina	2007	4.35	10.92
Argentina	2008	4.31	11
Argentina	2009	4.26	11.07
Argentina	2010	4.21	11.13
Argentina	2011	4.16	11.2
Argentina	2012	4.11	11.28
Argentina	2013	4.05	11.36
Argentina	2014	3.98	11.45
Argentina	2015	3.91	11.54
Argentina	2016	3.84	11.63
Argentina	2017	3.76	11.71
Argentina	2018	3.68	11.81
Argentina	2019	3.64	11.85
Argentina	2020	3.6	11.89
Argentina	2021	3.55	11.93
Argentina	2022	3.51	11.97
Argentina	2023	3.47	12.01
Argentina	2024	3.44	12.04
Argentina	2025	3.4	12.07
Argentina	2026	3.37	12.1
Argentina	2027	3.34	12.13
Argentina	2028	3.31	12.16
Argentina	2029	3.28	12.18
Argentina	2030	3.25	12.21
Armenia	1970	3.26	10.86
Armenia	1971	3.17	10.96
Armenia	1972	3.1	11.04
Armenia	1973	3.04	11.12
Armenia	1974	2.99	11.21
Armenia	1975	2.94	11.29
Armenia	1976	2.9	11.37
Armenia	1977	2.86	11.44
Armenia	1978	2.83	11.49
Armenia	1979	2.81	11.54
Armenia	1980	2.8	11.59
Armenia	1981	2.8	11.63
Armenia	1982	2.8	11.67
Armenia	1983	2.8	11.71
Armenia	1984	2.79	11.74
Armenia	1985	2.79	11.76
Armenia	1986	2.79	11.78
Armenia	1987	2.8	11.79
Armenia	1988	2.81	11.8
Armenia	1989	2.81	11.8
Armenia	1990	2.81	11.82
Armenia	1991	2.81	11.82
Armenia	1992	2.81	11.82
Armenia	1993	2.8	11.81
Armenia	1994	2.8	11.81
Armenia	1995	2.8	11.81
Armenia	1996	2.79	11.82
Armenia	1997	2.79	11.82
Armenia	1998	2.78	11.82
Armenia	1999	2.78	11.82
Armenia	2000	2.78	11.83
Armenia	2001	2.78	11.84
Armenia	2002	2.78	11.86
Armenia	2003	2.78	11.89
Armenia	2004	2.78	11.91
Armenia	2005	2.78	11.95
Armenia	2006	2.78	11.98
Armenia	2007	2.78	12.03
Armenia	2008	2.79	12.08
Armenia	2009	2.79	12.14
Armenia	2010	2.8	12.2
Armenia	2011	2.8	12.27
Armenia	2012	2.8	12.33
Armenia	2013	2.8	12.4
Armenia	2014	2.8	12.47
Armenia	2015	2.79	12.56
Armenia	2016	2.79	12.64
Armenia	2017	2.79	12.73
Armenia	2018	2.78	12.8
Armenia	2019	2.78	12.84
Armenia	2020	2.78	12.88
Armenia	2021	2.78	12.92
Armenia	2022	2.78	12.95
Armenia	2023	2.79	12.98
Armenia	2024	2.79	13.01
Armenia	2025	2.79	13.04
Armenia	2026	2.8	13.06
Armenia	2027	2.81	13.09
Armenia	2028	2.81	13.11
Armenia	2029	2.82	13.13
Armenia	2030	2.83	13.15
American Samoa	1970	5.33	9.05
American Samoa	1971	5.31	9.18
American Samoa	1972	5.28	9.31
American Samoa	1973	5.25	9.43
American Samoa	1974	5.22	9.55
American Samoa	1975	5.19	9.67
American Samoa	1976	5.15	9.79
American Samoa	1977	5.12	9.91
American Samoa	1978	5.07	10.02
American Samoa	1979	5.03	10.13
American Samoa	1980	4.98	10.24
American Samoa	1981	4.93	10.34
American Samoa	1982	4.88	10.44
American Samoa	1983	4.83	10.54
American Samoa	1984	4.77	10.64
American Samoa	1985	4.72	10.73
American Samoa	1986	4.65	10.82
American Samoa	1987	4.59	10.9
American Samoa	1988	4.52	10.99
American Samoa	1989	4.46	11.07
American Samoa	1990	4.4	11.15
American Samoa	1991	4.33	11.23
American Samoa	1992	4.26	11.31
American Samoa	1993	4.19	11.38
American Samoa	1994	4.11	11.45
American Samoa	1995	4.05	11.53
American Samoa	1996	3.99	11.6
American Samoa	1997	3.92	11.67
American Samoa	1998	3.86	11.74
American Samoa	1999	3.8	11.81
American Samoa	2000	3.74	11.88
American Samoa	2001	3.69	11.95
American Samoa	2002	3.65	12.03
American Samoa	2003	3.61	12.1
American Samoa	2004	3.57	12.18
American Samoa	2005	3.53	12.26
American Samoa	2006	3.5	12.33
American Samoa	2007	3.47	12.41
American Samoa	2008	3.45	12.49
American Samoa	2009	3.43	12.57
American Samoa	2010	3.41	12.66
American Samoa	2011	3.4	12.75
American Samoa	2012	3.39	12.83
American Samoa	2013	3.38	12.91
American Samoa	2014	3.37	12.99
American Samoa	2015	3.36	13.08
American Samoa	2016	3.35	13.17
American Samoa	2017	3.34	13.25
American Samoa	2018	3.33	13.33
American Samoa	2019	3.32	13.41
American Samoa	2020	3.3	13.48
American Samoa	2021	3.28	13.55
American Samoa	2022	3.26	13.62
American Samoa	2023	3.25	13.69
American Samoa	2024	3.23	13.75
American Samoa	2025	3.21	13.81
American Samoa	2026	3.2	13.87
American Samoa	2027	3.18	13.93
American Samoa	2028	3.17	13.98
American Samoa	2029	3.15	14.04
American Samoa	2030	3.14	14.09
Antigua and Barbuda	1970	4.89	7.6
Antigua and Barbuda	1971	4.88	7.7
Antigua and Barbuda	1972	4.86	7.8
Antigua and Barbuda	1973	4.84	7.9
Antigua and Barbuda	1974	4.82	7.99
Antigua and Barbuda	1975	4.79	8.09
Antigua and Barbuda	1976	4.76	8.18
Antigua and Barbuda	1977	4.73	8.28
Antigua and Barbuda	1978	4.7	8.37
Antigua and Barbuda	1979	4.67	8.46
Antigua and Barbuda	1980	4.64	8.56
Antigua and Barbuda	1981	4.61	8.65
Antigua and Barbuda	1982	4.58	8.74
Antigua and Barbuda	1983	4.54	8.83
Antigua and Barbuda	1984	4.51	8.92
Antigua and Barbuda	1985	4.48	9.01
Antigua and Barbuda	1986	4.46	9.1
Antigua and Barbuda	1987	4.43	9.19
Antigua and Barbuda	1988	4.41	9.28
Antigua and Barbuda	1989	4.38	9.37
Antigua and Barbuda	1990	4.36	9.47
Antigua and Barbuda	1991	4.34	9.56
Antigua and Barbuda	1992	4.32	9.66
Antigua and Barbuda	1993	4.3	9.76
Antigua and Barbuda	1994	4.28	9.86
Antigua and Barbuda	1995	4.25	9.96
Antigua and Barbuda	1996	4.22	10.07
Antigua and Barbuda	1997	4.19	10.18
Antigua and Barbuda	1998	4.15	10.29
Antigua and Barbuda	1999	4.12	10.41
Antigua and Barbuda	2000	4.08	10.52
Antigua and Barbuda	2001	4.04	10.64
Antigua and Barbuda	2002	3.99	10.76
Antigua and Barbuda	2003	3.93	10.88
Antigua and Barbuda	2004	3.88	11
Antigua and Barbuda	2005	3.82	11.12
Antigua and Barbuda	2006	3.76	11.23
Antigua and Barbuda	2007	3.7	11.35
Antigua and Barbuda	2008	3.65	11.46
Antigua and Barbuda	2009	3.59	11.58
Antigua and Barbuda	2010	3.54	11.7
Antigua and Barbuda	2011	3.48	11.81
Antigua and Barbuda	2012	3.43	11.92
Antigua and Barbuda	2013	3.38	12.02
Antigua and Barbuda	2014	3.34	12.13
Antigua and Barbuda	2015	3.3	12.24
Antigua and Barbuda	2016	3.26	12.35
Antigua and Barbuda	2017	3.22	12.46
Antigua and Barbuda	2018	3.19	12.56
Antigua and Barbuda	2019	3.14	12.63
Antigua and Barbuda	2020	3.1	12.69
Antigua and Barbuda	2021	3.07	12.75
Antigua and Barbuda	2022	3.03	12.81
Antigua and Barbuda	2023	3	12.86
Antigua and Barbuda	2024	2.97	12.91
Antigua and Barbuda	2025	2.94	12.95
Antigua and Barbuda	2026	2.92	13
Antigua and Barbuda	2027	2.89	13.04
Antigua and Barbuda	2028	2.87	13.08
Antigua and Barbuda	2029	2.85	13.11
Antigua and Barbuda	2030	2.83	13.14
Australia	1970	5.12	9.09
Australia	1971	5.07	9.21
Australia	1972	5.01	9.32
Australia	1973	4.95	9.44
Australia	1974	4.88	9.55
Australia	1975	4.81	9.67
Australia	1976	4.73	9.77
Australia	1977	4.66	9.88
Australia	1978	4.59	9.99
Australia	1979	4.52	10.09
Australia	1980	4.45	10.2
Australia	1981	4.37	10.3
Australia	1982	4.29	10.4
Australia	1983	4.22	10.5
Australia	1984	4.16	10.6
Australia	1985	4.09	10.71
Australia	1986	4.03	10.81
Australia	1987	3.96	10.92
Australia	1988	3.89	11.02
Australia	1989	3.83	11.12
Australia	1990	3.78	11.22
Australia	1991	3.72	11.32
Australia	1992	3.66	11.43
Australia	1993	3.61	11.53
Australia	1994	3.55	11.63
Australia	1995	3.51	11.72
Australia	1996	3.47	11.82
Australia	1997	3.43	11.91
Australia	1998	3.4	12.01
Australia	1999	3.36	12.11
Australia	2000	3.33	12.21
Australia	2001	3.3	12.29
Australia	2002	3.28	12.38
Australia	2003	3.26	12.47
Australia	2004	3.24	12.56
Australia	2005	3.22	12.66
Australia	2006	3.21	12.74
Australia	2007	3.19	12.82
Australia	2008	3.18	12.89
Australia	2009	3.17	12.97
Australia	2010	3.17	13.04
Australia	2011	3.16	13.12
Australia	2012	3.16	13.18
Australia	2013	3.15	13.25
Australia	2014	3.15	13.31
Australia	2015	3.15	13.36
Australia	2016	3.15	13.42
Australia	2017	3.15	13.47
Australia	2018	3.15	13.52
Australia	2019	3.13	13.59
Australia	2020	3.11	13.65
Australia	2021	3.1	13.72
Australia	2022	3.08	13.78
Australia	2023	3.06	13.84
Australia	2024	3.04	13.9
Australia	2025	3.03	13.95
Australia	2026	3.01	14.01
Australia	2027	2.99	14.06
Australia	2028	2.97	14.12
Australia	2029	2.95	14.17
Australia	2030	2.93	14.22
Austria	1970	2.98	10.56
Austria	1971	2.97	10.63
Austria	1972	2.95	10.69
Austria	1973	2.94	10.76
Austria	1974	2.92	10.83
Austria	1975	2.91	10.91
Austria	1976	2.89	10.98
Austria	1977	2.88	11.05
Austria	1978	2.86	11.11
Austria	1979	2.85	11.17
Austria	1980	2.83	11.24
Austria	1981	2.82	11.3
Austria	1982	2.81	11.36
Austria	1983	2.81	11.42
Austria	1984	2.8	11.48
Austria	1985	2.79	11.52
Austria	1986	2.79	11.57
Austria	1987	2.78	11.61
Austria	1988	2.78	11.65
Austria	1989	2.78	11.7
Austria	1990	2.78	11.74
Austria	1991	2.77	11.77
Austria	1992	2.77	11.8
Austria	1993	2.77	11.83
Austria	1994	2.76	11.86
Austria	1995	2.76	11.89
Austria	1996	2.75	11.93
Austria	1997	2.75	11.95
Austria	1998	2.74	11.98
Austria	1999	2.73	12.01
Austria	2000	2.72	12.04
Austria	2001	2.7	12.08
Austria	2002	2.69	12.12
Austria	2003	2.67	12.17
Austria	2004	2.64	12.21
Austria	2005	2.62	12.26
Austria	2006	2.59	12.3
Austria	2007	2.57	12.35
Austria	2008	2.54	12.41
Austria	2009	2.51	12.47
Austria	2010	2.47	12.53
Austria	2011	2.44	12.59
Austria	2012	2.41	12.65
Austria	2013	2.39	12.7
Austria	2014	2.38	12.76
Austria	2015	2.36	12.82
Austria	2016	2.35	12.88
Austria	2017	2.34	12.94
Austria	2018	2.35	13
Austria	2019	2.35	13.04
Austria	2020	2.34	13.07
Austria	2021	2.34	13.11
Austria	2022	2.34	13.14
Austria	2023	2.35	13.18
Austria	2024	2.35	13.21
Austria	2025	2.36	13.25
Austria	2026	2.37	13.28
Austria	2027	2.38	13.31
Austria	2028	2.39	13.35
Austria	2029	2.41	13.38
Austria	2030	2.42	13.41
Azerbaijan	1970	4.32	9.78
Azerbaijan	1971	4.21	9.91
Azerbaijan	1972	4.1	10.02
Azerbaijan	1973	3.99	10.13
Azerbaijan	1974	3.88	10.24
Azerbaijan	1975	3.77	10.34
Azerbaijan	1976	3.67	10.43
Azerbaijan	1977	3.58	10.51
Azerbaijan	1978	3.49	10.58
Azerbaijan	1979	3.41	10.64
Azerbaijan	1980	3.34	10.7
Azerbaijan	1981	3.26	10.75
Azerbaijan	1982	3.19	10.79
Azerbaijan	1983	3.12	10.83
Azerbaijan	1984	3.07	10.86
Azerbaijan	1985	3.02	10.89
Azerbaijan	1986	2.97	10.91
Azerbaijan	1987	2.92	10.93
Azerbaijan	1988	2.88	10.94
Azerbaijan	1989	2.85	10.95
Azerbaijan	1990	2.82	10.96
Azerbaijan	1991	2.79	10.97
Azerbaijan	1992	2.76	10.98
Azerbaijan	1993	2.74	10.98
Azerbaijan	1994	2.71	10.98
Azerbaijan	1995	2.7	10.99
Azerbaijan	1996	2.68	11
Azerbaijan	1997	2.66	11.02
Azerbaijan	1998	2.65	11.03
Azerbaijan	1999	2.64	11.04
Azerbaijan	2000	2.64	11.06
Azerbaijan	2001	2.64	11.09
Azerbaijan	2002	2.64	11.13
Azerbaijan	2003	2.64	11.16
Azerbaijan	2004	2.65	11.21
Azerbaijan	2005	2.66	11.25
Azerbaijan	2006	2.67	11.31
Azerbaijan	2007	2.69	11.37
Azerbaijan	2008	2.72	11.44
Azerbaijan	2009	2.75	11.52
Azerbaijan	2010	2.79	11.6
Azerbaijan	2011	2.81	11.7
Azerbaijan	2012	2.84	11.79
Azerbaijan	2013	2.87	11.88
Azerbaijan	2014	2.89	11.97
Azerbaijan	2015	2.92	12.08
Azerbaijan	2016	2.94	12.2
Azerbaijan	2017	2.95	12.3
Azerbaijan	2018	2.96	12.4
Azerbaijan	2019	2.95	12.45
Azerbaijan	2020	2.95	12.5
Azerbaijan	2021	2.95	12.55
Azerbaijan	2022	2.95	12.59
Azerbaijan	2023	2.96	12.62
Azerbaijan	2024	2.96	12.66
Azerbaijan	2025	2.97	12.69
Azerbaijan	2026	2.98	12.72
Azerbaijan	2027	2.99	12.75
Azerbaijan	2028	3	12.77
Azerbaijan	2029	3.02	12.79
Azerbaijan	2030	3.04	12.81
Burundi	1970	1.72	1.02
Burundi	1971	1.76	1.05
Burundi	1972	1.8	1.07
Burundi	1973	1.83	1.1
Burundi	1974	1.87	1.12
Burundi	1975	1.9	1.15
Burundi	1976	1.94	1.17
Burundi	1977	1.98	1.2
Burundi	1978	2.01	1.23
Burundi	1979	2.05	1.25
Burundi	1980	2.09	1.28
Burundi	1981	2.12	1.31
Burundi	1982	2.16	1.33
Burundi	1983	2.21	1.37
Burundi	1984	2.25	1.4
Burundi	1985	2.3	1.43
Burundi	1986	2.35	1.47
Burundi	1987	2.39	1.5
Burundi	1988	2.44	1.54
Burundi	1989	2.5	1.58
Burundi	1990	2.56	1.63
Burundi	1991	2.62	1.68
Burundi	1992	2.68	1.73
Burundi	1993	2.75	1.78
Burundi	1994	2.82	1.84
Burundi	1995	2.89	1.91
Burundi	1996	2.97	1.98
Burundi	1997	3.05	2.06
Burundi	1998	3.14	2.14
Burundi	1999	3.23	2.23
Burundi	2000	3.32	2.33
Burundi	2001	3.42	2.43
Burundi	2002	3.52	2.54
Burundi	2003	3.62	2.65
Burundi	2004	3.73	2.78
Burundi	2005	3.84	2.92
Burundi	2006	3.94	3.05
Burundi	2007	4.04	3.19
Burundi	2008	4.15	3.33
Burundi	2009	4.25	3.48
Burundi	2010	4.35	3.64
Burundi	2011	4.45	3.81
Burundi	2012	4.55	3.98
Burundi	2013	4.64	4.15
Burundi	2014	4.73	4.32
Burundi	2015	4.82	4.5
Burundi	2016	4.91	4.69
Burundi	2017	5	4.89
Burundi	2018	5.08	5.08
Burundi	2019	5.12	5.33
Burundi	2020	5.15	5.57
Burundi	2021	5.17	5.82
Burundi	2022	5.17	6.06
Burundi	2023	5.16	6.29
Burundi	2024	5.14	6.51
Burundi	2025	5.11	6.72
Burundi	2026	5.07	6.92
Burundi	2027	5.03	7.11
Burundi	2028	4.99	7.29
Burundi	2029	4.95	7.45
Burundi	2030	4.91	7.6
Belgium	1970	5.21	9.88
Belgium	1971	5.18	10.04
Belgium	1972	5.14	10.19
Belgium	1973	5.1	10.34
Belgium	1974	5.04	10.5
Belgium	1975	4.97	10.65
Belgium	1976	4.9	10.8
Belgium	1977	4.83	10.94
Belgium	1978	4.75	11.07
Belgium	1979	4.67	11.2
Belgium	1980	4.57	11.33
Belgium	1981	4.47	11.45
Belgium	1982	4.37	11.56
Belgium	1983	4.28	11.67
Belgium	1984	4.2	11.77
Belgium	1985	4.13	11.87
Belgium	1986	4.05	11.96
Belgium	1987	3.98	12.05
Belgium	1988	3.91	12.14
Belgium	1989	3.85	12.23
Belgium	1990	3.8	12.3
Belgium	1991	3.76	12.38
Belgium	1992	3.73	12.46
Belgium	1993	3.71	12.53
Belgium	1994	3.69	12.6
Belgium	1995	3.67	12.67
Belgium	1996	3.65	12.74
Belgium	1997	3.63	12.81
Belgium	1998	3.62	12.88
Belgium	1999	3.61	12.95
Belgium	2000	3.6	13.02
Belgium	2001	3.58	13.08
Belgium	2002	3.55	13.15
Belgium	2003	3.52	13.21
Belgium	2004	3.49	13.27
Belgium	2005	3.46	13.32
Belgium	2006	3.44	13.38
Belgium	2007	3.41	13.43
Belgium	2008	3.38	13.48
Belgium	2009	3.35	13.53
Belgium	2010	3.31	13.58
Belgium	2011	3.28	13.62
Belgium	2012	3.25	13.66
Belgium	2013	3.23	13.7
Belgium	2014	3.21	13.74
Belgium	2015	3.19	13.79
Belgium	2016	3.18	13.83
Belgium	2017	3.16	13.86
Belgium	2018	3.15	13.9
Belgium	2019	3.13	13.93
Belgium	2020	3.12	13.97
Belgium	2021	3.1	14
Belgium	2022	3.09	14.03
Belgium	2023	3.08	14.06
Belgium	2024	3.06	14.09
Belgium	2025	3.05	14.12
Belgium	2026	3.04	14.14
Belgium	2027	3.03	14.17
Belgium	2028	3.02	14.2
Belgium	2029	3.01	14.22
Belgium	2030	3	14.25
Benin	1970	1.72	0.96
Benin	1971	1.81	1.01
Benin	1972	1.9	1.07
Benin	1973	1.99	1.12
Benin	1974	2.09	1.19
Benin	1975	2.18	1.25
Benin	1976	2.28	1.32
Benin	1977	2.39	1.39
Benin	1978	2.5	1.46
Benin	1979	2.6	1.53
Benin	1980	2.71	1.61
Benin	1981	2.81	1.68
Benin	1982	2.91	1.76
Benin	1983	3.01	1.83
Benin	1984	3.1	1.9
Benin	1985	3.19	1.97
Benin	1986	3.28	2.04
Benin	1987	3.36	2.1
Benin	1988	3.44	2.17
Benin	1989	3.52	2.24
Benin	1990	3.6	2.31
Benin	1991	3.67	2.37
Benin	1992	3.73	2.42
Benin	1993	3.78	2.47
Benin	1994	3.84	2.53
Benin	1995	3.9	2.59
Benin	1996	3.95	2.64
Benin	1997	4	2.69
Benin	1998	4.04	2.74
Benin	1999	4.09	2.79
Benin	2000	4.14	2.85
Benin	2001	4.2	2.91
Benin	2002	4.26	2.98
Benin	2003	4.32	3.05
Benin	2004	4.39	3.11
Benin	2005	4.45	3.19
Benin	2006	4.52	3.27
Benin	2007	4.6	3.36
Benin	2008	4.68	3.46
Benin	2009	4.78	3.57
Benin	2010	4.87	3.69
Benin	2011	4.98	3.82
Benin	2012	5.08	3.95
Benin	2013	5.18	4.09
Benin	2014	5.28	4.24
Benin	2015	5.39	4.41
Benin	2016	5.5	4.59
Benin	2017	5.6	4.78
Benin	2018	5.7	4.96
Benin	2019	5.78	5.16
Benin	2020	5.86	5.37
Benin	2021	5.93	5.59
Benin	2022	5.98	5.81
Benin	2023	6.03	6.03
Benin	2024	6.06	6.25
Benin	2025	6.08	6.48
Benin	2026	6.09	6.7
Benin	2027	6.08	6.92
Benin	2028	6.06	7.14
Benin	2029	6.04	7.35
Benin	2030	6	7.56
Burkina Faso	1970	0.6	0.31
Burkina Faso	1971	0.62	0.32
Burkina Faso	1972	0.64	0.33
Burkina Faso	1973	0.66	0.34
Burkina Faso	1974	0.7	0.36
Burkina Faso	1975	0.74	0.38
Burkina Faso	1976	0.79	0.41
Burkina Faso	1977	0.84	0.44
Burkina Faso	1978	0.9	0.47
Burkina Faso	1979	0.95	0.5
Burkina Faso	1980	1.01	0.53
Burkina Faso	1981	1.08	0.57
Burkina Faso	1982	1.14	0.61
Burkina Faso	1983	1.2	0.64
Burkina Faso	1984	1.25	0.67
Burkina Faso	1985	1.3	0.7
Burkina Faso	1986	1.35	0.73
Burkina Faso	1987	1.4	0.75
Burkina Faso	1988	1.45	0.78
Burkina Faso	1989	1.5	0.82
Burkina Faso	1990	1.56	0.85
Burkina Faso	1991	1.62	0.89
Burkina Faso	1992	1.67	0.92
Burkina Faso	1993	1.72	0.95
Burkina Faso	1994	1.77	0.98
Burkina Faso	1995	1.83	1.02
Burkina Faso	1996	1.88	1.05
Burkina Faso	1997	1.93	1.08
Burkina Faso	1998	1.98	1.11
Burkina Faso	1999	2.03	1.15
Burkina Faso	2000	2.09	1.19
Burkina Faso	2001	2.15	1.23
Burkina Faso	2002	2.22	1.27
Burkina Faso	2003	2.29	1.32
Burkina Faso	2004	2.35	1.37
Burkina Faso	2005	2.42	1.41
Burkina Faso	2006	2.49	1.47
Burkina Faso	2007	2.56	1.52
Burkina Faso	2008	2.64	1.57
Burkina Faso	2009	2.71	1.63
Burkina Faso	2010	2.79	1.69
Burkina Faso	2011	2.86	1.75
Burkina Faso	2012	2.94	1.81
Burkina Faso	2013	3.03	1.88
Burkina Faso	2014	3.12	1.95
Burkina Faso	2015	3.21	2.03
Burkina Faso	2016	3.3	2.11
Burkina Faso	2017	3.4	2.19
Burkina Faso	2018	3.5	2.28
Burkina Faso	2019	3.6	2.39
Burkina Faso	2020	3.71	2.5
Burkina Faso	2021	3.82	2.61
Burkina Faso	2022	3.93	2.73
Burkina Faso	2023	4.03	2.86
Burkina Faso	2024	4.13	2.99
Burkina Faso	2025	4.23	3.12
Burkina Faso	2026	4.32	3.25
Burkina Faso	2027	4.41	3.39
Burkina Faso	2028	4.49	3.53
Burkina Faso	2029	4.56	3.67
Burkina Faso	2030	4.63	3.81
Bangladesh	1970	3.53	2.4
Bangladesh	1971	3.59	2.45
Bangladesh	1972	3.64	2.5
Bangladesh	1973	3.7	2.55
Bangladesh	1974	3.75	2.6
Bangladesh	1975	3.8	2.65
Bangladesh	1976	3.85	2.71
Bangladesh	1977	3.9	2.76
Bangladesh	1978	3.95	2.81
Bangladesh	1979	3.99	2.86
Bangladesh	1980	4.03	2.91
Bangladesh	1981	4.07	2.96
Bangladesh	1982	4.11	3.01
Bangladesh	1983	4.16	3.07
Bangladesh	1984	4.21	3.13
Bangladesh	1985	4.25	3.19
Bangladesh	1986	4.28	3.24
Bangladesh	1987	4.32	3.3
Bangladesh	1988	4.35	3.35
Bangladesh	1989	4.39	3.42
Bangladesh	1990	4.43	3.49
Bangladesh	1991	4.48	3.56
Bangladesh	1992	4.51	3.63
Bangladesh	1993	4.55	3.7
Bangladesh	1994	4.58	3.78
Bangladesh	1995	4.62	3.86
Bangladesh	1996	4.67	3.95
Bangladesh	1997	4.71	4.05
Bangladesh	1998	4.75	4.15
Bangladesh	1999	4.79	4.25
Bangladesh	2000	4.83	4.36
Bangladesh	2001	4.87	4.47
Bangladesh	2002	4.91	4.6
Bangladesh	2003	4.95	4.73
Bangladesh	2004	4.99	4.87
Bangladesh	2005	5.03	5.02
Bangladesh	2006	5.07	5.17
Bangladesh	2007	5.11	5.32
Bangladesh	2008	5.15	5.47
Bangladesh	2009	5.18	5.64
Bangladesh	2010	5.21	5.81
Bangladesh	2011	5.25	5.99
Bangladesh	2012	5.28	6.16
Bangladesh	2013	5.31	6.34
Bangladesh	2014	5.35	6.52
Bangladesh	2015	5.38	6.71
Bangladesh	2016	5.42	6.9
Bangladesh	2017	5.45	7.1
Bangladesh	2018	5.48	7.29
Bangladesh	2019	5.46	7.51
Bangladesh	2020	5.44	7.73
Bangladesh	2021	5.41	7.94
Bangladesh	2022	5.38	8.16
Bangladesh	2023	5.34	8.37
Bangladesh	2024	5.31	8.57
Bangladesh	2025	5.27	8.77
Bangladesh	2026	5.24	8.96
Bangladesh	2027	5.2	9.14
Bangladesh	2028	5.17	9.32
Bangladesh	2029	5.13	9.49
Bangladesh	2030	5.1	9.66
Bulgaria	1970	3.75	11.1
Bulgaria	1971	3.68	11.22
Bulgaria	1972	3.62	11.32
Bulgaria	1973	3.56	11.42
Bulgaria	1974	3.5	11.53
Bulgaria	1975	3.44	11.64
Bulgaria	1976	3.39	11.74
Bulgaria	1977	3.34	11.83
Bulgaria	1978	3.3	11.9
Bulgaria	1979	3.26	11.97
Bulgaria	1980	3.23	12.03
Bulgaria	1981	3.21	12.08
Bulgaria	1982	3.19	12.14
Bulgaria	1983	3.17	12.19
Bulgaria	1984	3.15	12.23
Bulgaria	1985	3.13	12.26
Bulgaria	1986	3.12	12.28
Bulgaria	1987	3.12	12.29
Bulgaria	1988	3.12	12.29
Bulgaria	1989	3.12	12.3
Bulgaria	1990	3.12	12.31
Bulgaria	1991	3.12	12.31
Bulgaria	1992	3.12	12.31
Bulgaria	1993	3.12	12.3
Bulgaria	1994	3.13	12.29
Bulgaria	1995	3.13	12.29
Bulgaria	1996	3.13	12.29
Bulgaria	1997	3.13	12.29
Bulgaria	1998	3.13	12.28
Bulgaria	1999	3.13	12.28
Bulgaria	2000	3.13	12.27
Bulgaria	2001	3.13	12.28
Bulgaria	2002	3.13	12.29
Bulgaria	2003	3.13	12.3
Bulgaria	2004	3.13	12.31
Bulgaria	2005	3.13	12.32
Bulgaria	2006	3.13	12.33
Bulgaria	2007	3.13	12.36
Bulgaria	2008	3.13	12.39
Bulgaria	2009	3.13	12.43
Bulgaria	2010	3.14	12.47
Bulgaria	2011	3.14	12.51
Bulgaria	2012	3.15	12.56
Bulgaria	2013	3.15	12.61
Bulgaria	2014	3.14	12.67
Bulgaria	2015	3.14	12.74
Bulgaria	2016	3.14	12.82
Bulgaria	2017	3.13	12.89
Bulgaria	2018	3.12	12.96
Bulgaria	2019	3.12	13
Bulgaria	2020	3.11	13.04
Bulgaria	2021	3.11	13.07
Bulgaria	2022	3.1	13.11
Bulgaria	2023	3.09	13.15
Bulgaria	2024	3.09	13.18
Bulgaria	2025	3.08	13.21
Bulgaria	2026	3.07	13.25
Bulgaria	2027	3.07	13.28
Bulgaria	2028	3.06	13.31
Bulgaria	2029	3.05	13.34
Bulgaria	2030	3.05	13.36
Bahrain	1970	3.92	2.66
Bahrain	1971	4.1	2.83
Bahrain	1972	4.28	3
Bahrain	1973	4.45	3.18
Bahrain	1974	4.62	3.35
Bahrain	1975	4.78	3.53
Bahrain	1976	4.93	3.71
Bahrain	1977	5.08	3.89
Bahrain	1978	5.22	4.07
Bahrain	1979	5.34	4.25
Bahrain	1980	5.45	4.41
Bahrain	1981	5.55	4.57
Bahrain	1982	5.64	4.73
Bahrain	1983	5.73	4.89
Bahrain	1984	5.82	5.06
Bahrain	1985	5.9	5.22
Bahrain	1986	5.97	5.36
Bahrain	1987	6.03	5.5
Bahrain	1988	6.09	5.63
Bahrain	1989	6.15	5.77
Bahrain	1990	6.21	5.92
Bahrain	1991	6.28	6.07
Bahrain	1992	6.33	6.2
Bahrain	1993	6.38	6.33
Bahrain	1994	6.44	6.47
Bahrain	1995	6.49	6.62
Bahrain	1996	6.54	6.78
Bahrain	1997	6.59	6.93
Bahrain	1998	6.64	7.09
Bahrain	1999	6.69	7.25
Bahrain	2000	6.73	7.42
Bahrain	2001	6.76	7.59
Bahrain	2002	6.79	7.78
Bahrain	2003	6.82	7.97
Bahrain	2004	6.84	8.17
Bahrain	2005	6.86	8.37
Bahrain	2006	6.86	8.58
Bahrain	2007	6.86	8.77
Bahrain	2008	6.84	8.97
Bahrain	2009	6.82	9.19
Bahrain	2010	6.79	9.41
Bahrain	2011	6.75	9.64
Bahrain	2012	6.7	9.85
Bahrain	2013	6.65	10.04
Bahrain	2014	6.59	10.23
Bahrain	2015	6.52	10.42
Bahrain	2016	6.44	10.61
Bahrain	2017	6.37	10.79
Bahrain	2018	6.3	10.94
Bahrain	2019	6.17	11.18
Bahrain	2020	6.03	11.42
Bahrain	2021	5.89	11.65
Bahrain	2022	5.75	11.87
Bahrain	2023	5.61	12.08
Bahrain	2024	5.46	12.28
Bahrain	2025	5.32	12.48
Bahrain	2026	5.19	12.66
Bahrain	2027	5.06	12.83
Bahrain	2028	4.93	12.99
Bahrain	2029	4.81	13.14
Bahrain	2030	4.7	13.28
The Bahamas	1970	5.24	8.4
The Bahamas	1971	5.2	8.53
The Bahamas	1972	5.16	8.66
The Bahamas	1973	5.11	8.79
The Bahamas	1974	5.06	8.91
The Bahamas	1975	4.99	9.04
The Bahamas	1976	4.92	9.16
The Bahamas	1977	4.85	9.28
The Bahamas	1978	4.77	9.41
The Bahamas	1979	4.68	9.53
The Bahamas	1980	4.58	9.66
The Bahamas	1981	4.47	9.78
The Bahamas	1982	4.35	9.9
The Bahamas	1983	4.23	10.02
The Bahamas	1984	4.14	10.12
The Bahamas	1985	4.04	10.23
The Bahamas	1986	3.95	10.33
The Bahamas	1987	3.85	10.43
The Bahamas	1988	3.75	10.53
The Bahamas	1989	3.67	10.62
The Bahamas	1990	3.6	10.71
The Bahamas	1991	3.55	10.8
The Bahamas	1992	3.51	10.9
The Bahamas	1993	3.48	10.99
The Bahamas	1994	3.44	11.08
The Bahamas	1995	3.41	11.17
The Bahamas	1996	3.39	11.26
The Bahamas	1997	3.38	11.35
The Bahamas	1998	3.37	11.45
The Bahamas	1999	3.36	11.54
The Bahamas	2000	3.35	11.64
The Bahamas	2001	3.34	11.73
The Bahamas	2002	3.32	11.82
The Bahamas	2003	3.31	11.92
The Bahamas	2004	3.3	12.01
The Bahamas	2005	3.28	12.11
The Bahamas	2006	3.27	12.21
The Bahamas	2007	3.25	12.3
The Bahamas	2008	3.23	12.39
The Bahamas	2009	3.2	12.48
The Bahamas	2010	3.18	12.58
The Bahamas	2011	3.15	12.67
The Bahamas	2012	3.13	12.76
The Bahamas	2013	3.11	12.85
The Bahamas	2014	3.09	12.93
The Bahamas	2015	3.08	13.02
The Bahamas	2016	3.06	13.11
The Bahamas	2017	3.04	13.2
The Bahamas	2018	3.03	13.28
The Bahamas	2019	3	13.35
The Bahamas	2020	2.97	13.42
The Bahamas	2021	2.94	13.49
The Bahamas	2022	2.91	13.56
The Bahamas	2023	2.89	13.62
The Bahamas	2024	2.86	13.68
The Bahamas	2025	2.83	13.74
The Bahamas	2026	2.81	13.79
The Bahamas	2027	2.79	13.85
The Bahamas	2028	2.76	13.89
The Bahamas	2029	2.74	13.94
The Bahamas	2030	2.72	13.98
Bosnia and Herzegovina	1970	5.15	7.17
Bosnia and Herzegovina	1971	5.1	7.34
Bosnia and Herzegovina	1972	5.05	7.51
Bosnia and Herzegovina	1973	5	7.68
Bosnia and Herzegovina	1974	4.94	7.86
Bosnia and Herzegovina	1975	4.88	8.04
Bosnia and Herzegovina	1976	4.8	8.21
Bosnia and Herzegovina	1977	4.73	8.38
Bosnia and Herzegovina	1978	4.66	8.54
Bosnia and Herzegovina	1979	4.59	8.69
Bosnia and Herzegovina	1980	4.51	8.86
Bosnia and Herzegovina	1981	4.42	9.02
Bosnia and Herzegovina	1982	4.34	9.17
Bosnia and Herzegovina	1983	4.25	9.32
Bosnia and Herzegovina	1984	4.16	9.46
Bosnia and Herzegovina	1985	4.08	9.59
Bosnia and Herzegovina	1986	3.98	9.73
Bosnia and Herzegovina	1987	3.88	9.86
Bosnia and Herzegovina	1988	3.79	9.99
Bosnia and Herzegovina	1989	3.69	10.11
Bosnia and Herzegovina	1990	3.61	10.22
Bosnia and Herzegovina	1991	3.52	10.32
Bosnia and Herzegovina	1992	3.44	10.42
Bosnia and Herzegovina	1993	3.36	10.52
Bosnia and Herzegovina	1994	3.29	10.6
Bosnia and Herzegovina	1995	3.23	10.68
Bosnia and Herzegovina	1996	3.18	10.75
Bosnia and Herzegovina	1997	3.14	10.82
Bosnia and Herzegovina	1998	3.11	10.89
Bosnia and Herzegovina	1999	3.08	10.95
Bosnia and Herzegovina	2000	3.05	11.01
Bosnia and Herzegovina	2001	3.03	11.07
Bosnia and Herzegovina	2002	3.01	11.13
Bosnia and Herzegovina	2003	3	11.18
Bosnia and Herzegovina	2004	3	11.24
Bosnia and Herzegovina	2005	3	11.3
Bosnia and Herzegovina	2006	3	11.35
Bosnia and Herzegovina	2007	2.99	11.41
Bosnia and Herzegovina	2008	2.99	11.47
Bosnia and Herzegovina	2009	2.98	11.53
Bosnia and Herzegovina	2010	2.98	11.59
Bosnia and Herzegovina	2011	2.98	11.65
Bosnia and Herzegovina	2012	2.98	11.7
Bosnia and Herzegovina	2013	2.98	11.76
Bosnia and Herzegovina	2014	2.97	11.82
Bosnia and Herzegovina	2015	2.96	11.88
Bosnia and Herzegovina	2016	2.96	11.94
Bosnia and Herzegovina	2017	2.95	12
Bosnia and Herzegovina	2018	2.94	12.06
Bosnia and Herzegovina	2019	2.94	12.11
Bosnia and Herzegovina	2020	2.94	12.15
Bosnia and Herzegovina	2021	2.94	12.19
Bosnia and Herzegovina	2022	2.94	12.23
Bosnia and Herzegovina	2023	2.94	12.27
Bosnia and Herzegovina	2024	2.95	12.31
Bosnia and Herzegovina	2025	2.95	12.35
Bosnia and Herzegovina	2026	2.95	12.38
Bosnia and Herzegovina	2027	2.96	12.42
Bosnia and Herzegovina	2028	2.96	12.45
Bosnia and Herzegovina	2029	2.97	12.48
Bosnia and Herzegovina	2030	2.98	12.51
Belarus	1970	4.12	10.23
Belarus	1971	3.99	10.43
Belarus	1972	3.88	10.61
Belarus	1973	3.76	10.78
Belarus	1974	3.64	10.95
Belarus	1975	3.52	11.11
Belarus	1976	3.41	11.25
Belarus	1977	3.32	11.37
Belarus	1978	3.24	11.46
Belarus	1979	3.17	11.55
Belarus	1980	3.11	11.62
Belarus	1981	3.06	11.69
Belarus	1982	3.01	11.75
Belarus	1983	2.96	11.81
Belarus	1984	2.93	11.86
Belarus	1985	2.9	11.9
Belarus	1986	2.87	11.94
Belarus	1987	2.85	11.98
Belarus	1988	2.84	12.01
Belarus	1989	2.83	12.04
Belarus	1990	2.82	12.08
Belarus	1991	2.8	12.12
Belarus	1992	2.8	12.15
Belarus	1993	2.8	12.18
Belarus	1994	2.8	12.22
Belarus	1995	2.8	12.26
Belarus	1996	2.8	12.31
Belarus	1997	2.8	12.36
Belarus	1998	2.81	12.42
Belarus	1999	2.82	12.47
Belarus	2000	2.84	12.52
Belarus	2001	2.84	12.58
Belarus	2002	2.85	12.65
Belarus	2003	2.86	12.72
Belarus	2004	2.87	12.8
Belarus	2005	2.88	12.88
Belarus	2006	2.88	12.96
Belarus	2007	2.89	13.03
Belarus	2008	2.89	13.11
Belarus	2009	2.89	13.19
Belarus	2010	2.89	13.28
Belarus	2011	2.88	13.37
Belarus	2012	2.88	13.45
Belarus	2013	2.88	13.53
Belarus	2014	2.87	13.6
Belarus	2015	2.87	13.68
Belarus	2016	2.87	13.76
Belarus	2017	2.86	13.84
Belarus	2018	2.86	13.91
Belarus	2019	2.84	13.97
Belarus	2020	2.83	14.03
Belarus	2021	2.82	14.09
Belarus	2022	2.8	14.14
Belarus	2023	2.79	14.19
Belarus	2024	2.79	14.23
Belarus	2025	2.78	14.27
Belarus	2026	2.77	14.31
Belarus	2027	2.77	14.35
Belarus	2028	2.77	14.38
Belarus	2029	2.77	14.41
Belarus	2030	2.77	14.43
Belize	1970	4.91	5.23
Belize	1971	4.93	5.3
Belize	1972	4.94	5.37
Belize	1973	4.95	5.44
Belize	1974	4.96	5.51
Belize	1975	4.98	5.57
Belize	1976	4.99	5.64
Belize	1977	4.99	5.71
Belize	1978	5	5.78
Belize	1979	5.01	5.85
Belize	1980	5.01	5.92
Belize	1981	5.01	5.99
Belize	1982	5.01	6.06
Belize	1983	5.01	6.13
Belize	1984	5.01	6.2
Belize	1985	5	6.28
Belize	1986	5	6.35
Belize	1987	4.98	6.43
Belize	1988	4.97	6.5
Belize	1989	4.96	6.59
Belize	1990	4.95	6.67
Belize	1991	4.93	6.75
Belize	1992	4.91	6.84
Belize	1993	4.89	6.93
Belize	1994	4.87	7.02
Belize	1995	4.86	7.11
Belize	1996	4.84	7.2
Belize	1997	4.82	7.3
Belize	1998	4.79	7.39
Belize	1999	4.77	7.49
Belize	2000	4.75	7.59
Belize	2001	4.73	7.68
Belize	2002	4.72	7.78
Belize	2003	4.71	7.88
Belize	2004	4.69	7.98
Belize	2005	4.68	8.09
Belize	2006	4.67	8.19
Belize	2007	4.66	8.3
Belize	2008	4.66	8.41
Belize	2009	4.65	8.52
Belize	2010	4.65	8.64
Belize	2011	4.64	8.76
Belize	2012	4.64	8.88
Belize	2013	4.63	9
Belize	2014	4.62	9.13
Belize	2015	4.6	9.25
Belize	2016	4.59	9.38
Belize	2017	4.57	9.51
Belize	2018	4.54	9.65
Belize	2019	4.5	9.75
Belize	2020	4.45	9.85
Belize	2021	4.4	9.95
Belize	2022	4.34	10.04
Belize	2023	4.29	10.13
Belize	2024	4.24	10.22
Belize	2025	4.18	10.3
Belize	2026	4.13	10.38
Belize	2027	4.08	10.46
Belize	2028	4.03	10.53
Belize	2029	3.98	10.6
Belize	2030	3.93	10.67
Bermuda	1970	6.15	7.01
Bermuda	1971	6.14	7.16
Bermuda	1972	6.13	7.31
Bermuda	1973	6.11	7.46
Bermuda	1974	6.09	7.61
Bermuda	1975	6.07	7.76
Bermuda	1976	6.05	7.92
Bermuda	1977	6.02	8.07
Bermuda	1978	5.99	8.22
Bermuda	1979	5.97	8.36
Bermuda	1980	5.94	8.51
Bermuda	1981	5.91	8.66
Bermuda	1982	5.87	8.81
Bermuda	1983	5.84	8.95
Bermuda	1984	5.81	9.08
Bermuda	1985	5.77	9.21
Bermuda	1986	5.74	9.35
Bermuda	1987	5.71	9.47
Bermuda	1988	5.67	9.6
Bermuda	1989	5.64	9.72
Bermuda	1990	5.61	9.84
Bermuda	1991	5.58	9.95
Bermuda	1992	5.56	10.06
Bermuda	1993	5.53	10.16
Bermuda	1994	5.51	10.26
Bermuda	1995	5.49	10.36
Bermuda	1996	5.47	10.46
Bermuda	1997	5.45	10.55
Bermuda	1998	5.44	10.63
Bermuda	1999	5.42	10.72
Bermuda	2000	5.41	10.8
Bermuda	2001	5.39	10.88
Bermuda	2002	5.37	10.96
Bermuda	2003	5.35	11.04
Bermuda	2004	5.33	11.11
Bermuda	2005	5.31	11.18
Bermuda	2006	5.29	11.25
Bermuda	2007	5.26	11.32
Bermuda	2008	5.23	11.4
Bermuda	2009	5.2	11.47
Bermuda	2010	5.16	11.54
Bermuda	2011	5.13	11.61
Bermuda	2012	5.09	11.68
Bermuda	2013	5.05	11.75
Bermuda	2014	5.01	11.82
Bermuda	2015	4.97	11.89
Bermuda	2016	4.92	11.96
Bermuda	2017	4.88	12.03
Bermuda	2018	4.84	12.1
Bermuda	2019	4.79	12.16
Bermuda	2020	4.74	12.23
Bermuda	2021	4.69	12.3
Bermuda	2022	4.64	12.36
Bermuda	2023	4.59	12.42
Bermuda	2024	4.54	12.48
Bermuda	2025	4.5	12.53
Bermuda	2026	4.45	12.59
Bermuda	2027	4.41	12.64
Bermuda	2028	4.36	12.69
Bermuda	2029	4.32	12.74
Bermuda	2030	4.28	12.78
Bolivia	1970	5.11	4.78
Bolivia	1971	5.15	4.9
Bolivia	1972	5.18	5.01
Bolivia	1973	5.22	5.13
Bolivia	1974	5.26	5.25
Bolivia	1975	5.29	5.38
Bolivia	1976	5.32	5.51
Bolivia	1977	5.35	5.63
Bolivia	1978	5.38	5.76
Bolivia	1979	5.4	5.88
Bolivia	1980	5.43	6.01
Bolivia	1981	5.45	6.15
Bolivia	1982	5.47	6.28
Bolivia	1983	5.48	6.41
Bolivia	1984	5.49	6.54
Bolivia	1985	5.5	6.66
Bolivia	1986	5.51	6.79
Bolivia	1987	5.52	6.91
Bolivia	1988	5.52	7.04
Bolivia	1989	5.52	7.16
Bolivia	1990	5.52	7.27
Bolivia	1991	5.52	7.38
Bolivia	1992	5.51	7.49
Bolivia	1993	5.5	7.59
Bolivia	1994	5.49	7.69
Bolivia	1995	5.48	7.79
Bolivia	1996	5.47	7.89
Bolivia	1997	5.46	7.98
Bolivia	1998	5.44	8.07
Bolivia	1999	5.43	8.16
Bolivia	2000	5.42	8.25
Bolivia	2001	5.4	8.34
Bolivia	2002	5.39	8.44
Bolivia	2003	5.37	8.53
Bolivia	2004	5.35	8.61
Bolivia	2005	5.33	8.7
Bolivia	2006	5.31	8.8
Bolivia	2007	5.28	8.91
Bolivia	2008	5.25	9.02
Bolivia	2009	5.21	9.13
Bolivia	2010	5.17	9.24
Bolivia	2011	5.12	9.35
Bolivia	2012	5.07	9.47
Bolivia	2013	5.02	9.59
Bolivia	2014	4.96	9.72
Bolivia	2015	4.89	9.85
Bolivia	2016	4.82	9.98
Bolivia	2017	4.74	10.11
Bolivia	2018	4.67	10.24
Bolivia	2019	4.6	10.33
Bolivia	2020	4.54	10.42
Bolivia	2021	4.47	10.5
Bolivia	2022	4.4	10.58
Bolivia	2023	4.33	10.66
Bolivia	2024	4.27	10.73
Bolivia	2025	4.2	10.8
Bolivia	2026	4.14	10.87
Bolivia	2027	4.08	10.93
Bolivia	2028	4.02	10.99
Bolivia	2029	3.96	11.05
Bolivia	2030	3.9	11.1
Brazil	1970	4.38	3.92
Brazil	1971	4.46	4.03
Brazil	1972	4.53	4.14
Brazil	1973	4.59	4.25
Brazil	1974	4.66	4.37
Brazil	1975	4.71	4.49
Brazil	1976	4.77	4.61
Brazil	1977	4.82	4.73
Brazil	1978	4.86	4.85
Brazil	1979	4.9	4.98
Brazil	1980	4.94	5.11
Brazil	1981	4.97	5.23
Brazil	1982	4.99	5.36
Brazil	1983	5.01	5.49
Brazil	1984	5.03	5.61
Brazil	1985	5.05	5.73
Brazil	1986	5.06	5.85
Brazil	1987	5.07	5.96
Brazil	1988	5.07	6.07
Brazil	1989	5.08	6.19
Brazil	1990	5.09	6.3
Brazil	1991	5.09	6.4
Brazil	1992	5.1	6.51
Brazil	1993	5.11	6.61
Brazil	1994	5.12	6.71
Brazil	1995	5.13	6.82
Brazil	1996	5.14	6.93
Brazil	1997	5.15	7.05
Brazil	1998	5.17	7.16
Brazil	1999	5.19	7.28
Brazil	2000	5.2	7.4
Brazil	2001	5.22	7.52
Brazil	2002	5.23	7.65
Brazil	2003	5.25	7.78
Brazil	2004	5.26	7.92
Brazil	2005	5.27	8.06
Brazil	2006	5.28	8.2
Brazil	2007	5.29	8.35
Brazil	2008	5.3	8.5
Brazil	2009	5.3	8.65
Brazil	2010	5.29	8.8
Brazil	2011	5.28	8.95
Brazil	2012	5.27	9.11
Brazil	2013	5.26	9.26
Brazil	2014	5.24	9.42
Brazil	2015	5.22	9.57
Brazil	2016	5.19	9.73
Brazil	2017	5.16	9.88
Brazil	2018	5.13	10.03
Brazil	2019	5.09	10.18
Brazil	2020	5.04	10.32
Brazil	2021	4.99	10.46
Brazil	2022	4.94	10.6
Brazil	2023	4.89	10.73
Brazil	2024	4.84	10.86
Brazil	2025	4.79	10.98
Brazil	2026	4.74	11.11
Brazil	2027	4.68	11.22
Brazil	2028	4.63	11.34
Brazil	2029	4.58	11.44
Brazil	2030	4.53	11.55
Barbados	1970	4.17	8.36
Barbados	1971	4.16	8.51
Barbados	1972	4.15	8.66
Barbados	1973	4.13	8.8
Barbados	1974	4.12	8.95
Barbados	1975	4.1	9.09
Barbados	1976	4.08	9.24
Barbados	1977	4.06	9.38
Barbados	1978	4.03	9.52
Barbados	1979	3.99	9.66
Barbados	1980	3.95	9.79
Barbados	1981	3.9	9.93
Barbados	1982	3.85	10.06
Barbados	1983	3.79	10.19
Barbados	1984	3.74	10.31
Barbados	1985	3.68	10.44
Barbados	1986	3.6	10.56
Barbados	1987	3.51	10.68
Barbados	1988	3.42	10.8
Barbados	1989	3.33	10.91
Barbados	1990	3.26	11.01
Barbados	1991	3.19	11.11
Barbados	1992	3.11	11.21
Barbados	1993	3.03	11.31
Barbados	1994	2.96	11.4
Barbados	1995	2.9	11.49
Barbados	1996	2.86	11.57
Barbados	1997	2.83	11.66
Barbados	1998	2.79	11.74
Barbados	1999	2.77	11.83
Barbados	2000	2.75	11.91
Barbados	2001	2.73	11.99
Barbados	2002	2.73	12.07
Barbados	2003	2.74	12.15
Barbados	2004	2.76	12.24
Barbados	2005	2.77	12.33
Barbados	2006	2.79	12.41
Barbados	2007	2.79	12.49
Barbados	2008	2.8	12.57
Barbados	2009	2.82	12.66
Barbados	2010	2.83	12.74
Barbados	2011	2.85	12.83
Barbados	2012	2.86	12.91
Barbados	2013	2.87	12.99
Barbados	2014	2.87	13.06
Barbados	2015	2.88	13.14
Barbados	2016	2.88	13.23
Barbados	2017	2.89	13.3
Barbados	2018	2.89	13.38
Barbados	2019	2.89	13.45
Barbados	2020	2.88	13.51
Barbados	2021	2.88	13.57
Barbados	2022	2.88	13.63
Barbados	2023	2.88	13.68
Barbados	2024	2.88	13.74
Barbados	2025	2.88	13.79
Barbados	2026	2.88	13.83
Barbados	2027	2.88	13.88
Barbados	2028	2.88	13.92
Barbados	2029	2.89	13.96
Barbados	2030	2.89	14
Brunei	1970	5.28	4.94
Brunei	1971	5.36	5.12
Brunei	1972	5.43	5.29
Brunei	1973	5.5	5.47
Brunei	1974	5.56	5.65
Brunei	1975	5.62	5.84
Brunei	1976	5.67	6.04
Brunei	1977	5.72	6.23
Brunei	1978	5.76	6.41
Brunei	1979	5.79	6.59
Brunei	1980	5.82	6.78
Brunei	1981	5.84	6.96
Brunei	1982	5.86	7.14
Brunei	1983	5.87	7.32
Brunei	1984	5.88	7.5
Brunei	1985	5.89	7.66
Brunei	1986	5.9	7.83
Brunei	1987	5.9	7.99
Brunei	1988	5.9	8.16
Brunei	1989	5.9	8.32
Brunei	1990	5.89	8.48
Brunei	1991	5.89	8.63
Brunei	1992	5.88	8.79
Brunei	1993	5.86	8.93
Brunei	1994	5.85	9.08
Brunei	1995	5.83	9.23
Brunei	1996	5.8	9.38
Brunei	1997	5.78	9.52
Brunei	1998	5.75	9.66
Brunei	1999	5.71	9.8
Brunei	2000	5.68	9.94
Brunei	2001	5.64	10.07
Brunei	2002	5.61	10.2
Brunei	2003	5.57	10.34
Brunei	2004	5.53	10.47
Brunei	2005	5.48	10.6
Brunei	2006	5.44	10.73
Brunei	2007	5.4	10.85
Brunei	2008	5.36	10.96
Brunei	2009	5.32	11.08
Brunei	2010	5.27	11.19
Brunei	2011	5.23	11.31
Brunei	2012	5.19	11.41
Brunei	2013	5.15	11.51
Brunei	2014	5.11	11.61
Brunei	2015	5.08	11.7
Brunei	2016	5.04	11.79
Brunei	2017	5.01	11.88
Brunei	2018	4.97	11.96
Brunei	2019	4.91	12.06
Brunei	2020	4.86	12.15
Brunei	2021	4.8	12.24
Brunei	2022	4.74	12.33
Brunei	2023	4.69	12.42
Brunei	2024	4.63	12.5
Brunei	2025	4.58	12.58
Brunei	2026	4.53	12.65
Brunei	2027	4.48	12.72
Brunei	2028	4.43	12.79
Brunei	2029	4.39	12.85
Brunei	2030	4.34	12.91
Bhutan	1970	0.65	0.34
Bhutan	1971	0.68	0.35
Bhutan	1972	0.72	0.37
Bhutan	1973	0.75	0.39
Bhutan	1974	0.79	0.41
Bhutan	1975	0.83	0.43
Bhutan	1976	0.87	0.46
Bhutan	1977	0.92	0.48
Bhutan	1978	0.97	0.51
Bhutan	1979	1.02	0.54
Bhutan	1980	1.08	0.57
Bhutan	1981	1.15	0.61
Bhutan	1982	1.22	0.66
Bhutan	1983	1.3	0.7
Bhutan	1984	1.37	0.75
Bhutan	1985	1.46	0.8
Bhutan	1986	1.55	0.85
Bhutan	1987	1.65	0.91
Bhutan	1988	1.75	0.98
Bhutan	1989	1.87	1.06
Bhutan	1990	1.98	1.13
Bhutan	1991	2.1	1.21
Bhutan	1992	2.22	1.29
Bhutan	1993	2.35	1.38
Bhutan	1994	2.48	1.47
Bhutan	1995	2.6	1.56
Bhutan	1996	2.72	1.65
Bhutan	1997	2.85	1.75
Bhutan	1998	2.99	1.86
Bhutan	1999	3.12	1.97
Bhutan	2000	3.26	2.08
Bhutan	2001	3.39	2.2
Bhutan	2002	3.53	2.32
Bhutan	2003	3.66	2.44
Bhutan	2004	3.79	2.57
Bhutan	2005	3.92	2.7
Bhutan	2006	4.06	2.84
Bhutan	2007	4.18	2.97
Bhutan	2008	4.3	3.11
Bhutan	2009	4.42	3.24
Bhutan	2010	4.54	3.39
Bhutan	2011	4.67	3.53
Bhutan	2012	4.78	3.68
Bhutan	2013	4.89	3.83
Bhutan	2014	4.99	3.97
Bhutan	2015	5.08	4.11
Bhutan	2016	5.18	4.25
Bhutan	2017	5.27	4.39
Bhutan	2018	5.35	4.53
Bhutan	2019	5.47	4.78
Bhutan	2020	5.58	5.05
Bhutan	2021	5.68	5.32
Bhutan	2022	5.75	5.6
Bhutan	2023	5.81	5.87
Bhutan	2024	5.85	6.15
Bhutan	2025	5.88	6.42
Bhutan	2026	5.89	6.68
Bhutan	2027	5.89	6.93
Bhutan	2028	5.87	7.17
Bhutan	2029	5.85	7.4
Bhutan	2030	5.82	7.61
Botswana	1970	3.65	2.66
Botswana	1971	3.75	2.77
Botswana	1972	3.84	2.88
Botswana	1973	3.93	3
Botswana	1974	4.02	3.12
Botswana	1975	4.11	3.24
Botswana	1976	4.2	3.36
Botswana	1977	4.28	3.49
Botswana	1978	4.36	3.63
Botswana	1979	4.44	3.76
Botswana	1980	4.51	3.9
Botswana	1981	4.57	4.03
Botswana	1982	4.64	4.18
Botswana	1983	4.7	4.32
Botswana	1984	4.75	4.47
Botswana	1985	4.8	4.63
Botswana	1986	4.84	4.78
Botswana	1987	4.87	4.94
Botswana	1988	4.9	5.1
Botswana	1989	4.92	5.27
Botswana	1990	4.94	5.43
Botswana	1991	4.95	5.61
Botswana	1992	4.95	5.79
Botswana	1993	4.95	5.97
Botswana	1994	4.94	6.15
Botswana	1995	4.94	6.32
Botswana	1996	4.93	6.49
Botswana	1997	4.91	6.68
Botswana	1998	4.89	6.86
Botswana	1999	4.86	7.04
Botswana	2000	4.83	7.22
Botswana	2001	4.8	7.38
Botswana	2002	4.78	7.55
Botswana	2003	4.74	7.71
Botswana	2004	4.7	7.88
Botswana	2005	4.66	8.04
Botswana	2006	4.62	8.2
Botswana	2007	4.57	8.35
Botswana	2008	4.53	8.49
Botswana	2009	4.48	8.63
Botswana	2010	4.43	8.77
Botswana	2011	4.38	8.9
Botswana	2012	4.33	9.03
Botswana	2013	4.28	9.15
Botswana	2014	4.24	9.27
Botswana	2015	4.19	9.39
Botswana	2016	4.16	9.5
Botswana	2017	4.12	9.61
Botswana	2018	4.08	9.72
Botswana	2019	4	9.83
Botswana	2020	3.92	9.93
Botswana	2021	3.84	10.03
Botswana	2022	3.76	10.13
Botswana	2023	3.69	10.22
Botswana	2024	3.61	10.3
Botswana	2025	3.54	10.38
Botswana	2026	3.48	10.45
Botswana	2027	3.41	10.52
Botswana	2028	3.35	10.59
Botswana	2029	3.29	10.65
Botswana	2030	3.24	10.7
Central African Republic	1970	1.67	0.98
Central African Republic	1971	1.75	1.04
Central African Republic	1972	1.84	1.1
Central African Republic	1973	1.92	1.17
Central African Republic	1974	2.01	1.23
Central African Republic	1975	2.11	1.31
Central African Republic	1976	2.2	1.38
Central African Republic	1977	2.31	1.46
Central African Republic	1978	2.41	1.54
Central African Republic	1979	2.51	1.63
Central African Republic	1980	2.61	1.72
Central African Republic	1981	2.72	1.8
Central African Republic	1982	2.82	1.9
Central African Republic	1983	2.92	1.99
Central African Republic	1984	3.02	2.08
Central African Republic	1985	3.1	2.16
Central African Republic	1986	3.18	2.24
Central African Republic	1987	3.26	2.32
Central African Republic	1988	3.33	2.4
Central African Republic	1989	3.41	2.48
Central African Republic	1990	3.48	2.57
Central African Republic	1991	3.55	2.65
Central African Republic	1992	3.61	2.72
Central African Republic	1993	3.67	2.79
Central African Republic	1994	3.73	2.87
Central African Republic	1995	3.8	2.95
Central African Republic	1996	3.86	3.03
Central African Republic	1997	3.92	3.11
Central African Republic	1998	3.98	3.19
Central African Republic	1999	4.03	3.27
Central African Republic	2000	4.09	3.35
Central African Republic	2001	4.16	3.45
Central African Republic	2002	4.23	3.55
Central African Republic	2003	4.29	3.65
Central African Republic	2004	4.35	3.75
Central African Republic	2005	4.42	3.86
Central African Republic	2006	4.49	3.98
Central African Republic	2007	4.56	4.1
Central African Republic	2008	4.64	4.23
Central African Republic	2009	4.71	4.38
Central African Republic	2010	4.79	4.52
Central African Republic	2011	4.86	4.68
Central African Republic	2012	4.94	4.85
Central African Republic	2013	5.02	5.02
Central African Republic	2014	5.1	5.2
Central African Republic	2015	5.18	5.4
Central African Republic	2016	5.27	5.62
Central African Republic	2017	5.34	5.84
Central African Republic	2018	5.42	6.06
Central African Republic	2019	5.44	6.28
Central African Republic	2020	5.45	6.49
Central African Republic	2021	5.44	6.7
Central African Republic	2022	5.43	6.91
Central African Republic	2023	5.42	7.11
Central African Republic	2024	5.4	7.3
Central African Republic	2025	5.37	7.49
Central African Republic	2026	5.34	7.66
Central African Republic	2027	5.31	7.82
Central African Republic	2028	5.28	7.98
Central African Republic	2029	5.25	8.12
Central African Republic	2030	5.22	8.25
Canada	1970	3.53	11.77
Canada	1971	3.5	11.85
Canada	1972	3.46	11.93
Canada	1973	3.42	12.01
Canada	1974	3.39	12.09
Canada	1975	3.35	12.17
Canada	1976	3.32	12.25
Canada	1977	3.29	12.32
Canada	1978	3.26	12.38
Canada	1979	3.23	12.45
Canada	1980	3.2	12.51
Canada	1981	3.18	12.56
Canada	1982	3.15	12.62
Canada	1983	3.13	12.67
Canada	1984	3.11	12.72
Canada	1985	3.08	12.78
Canada	1986	3.06	12.83
Canada	1987	3.03	12.88
Canada	1988	3	12.93
Canada	1989	2.97	12.98
Canada	1990	2.95	13.03
Canada	1991	2.93	13.08
Canada	1992	2.9	13.13
Canada	1993	2.88	13.18
Canada	1994	2.86	13.23
Canada	1995	2.84	13.27
Canada	1996	2.83	13.32
Canada	1997	2.82	13.36
Canada	1998	2.81	13.41
Canada	1999	2.8	13.45
Canada	2000	2.79	13.49
Canada	2001	2.79	13.53
Canada	2002	2.79	13.57
Canada	2003	2.79	13.61
Canada	2004	2.8	13.65
Canada	2005	2.81	13.69
Canada	2006	2.82	13.73
Canada	2007	2.83	13.77
Canada	2008	2.83	13.8
Canada	2009	2.85	13.84
Canada	2010	2.86	13.87
Canada	2011	2.87	13.9
Canada	2012	2.88	13.93
Canada	2013	2.89	13.96
Canada	2014	2.9	13.99
Canada	2015	2.91	14.02
Canada	2016	2.92	14.05
Canada	2017	2.93	14.07
Canada	2018	2.93	14.1
Canada	2019	2.94	14.13
Canada	2020	2.96	14.16
Canada	2021	2.97	14.19
Canada	2022	2.98	14.22
Canada	2023	2.99	14.25
Canada	2024	2.99	14.28
Canada	2025	3	14.31
Canada	2026	3.01	14.34
Canada	2027	3.02	14.37
Canada	2028	3.03	14.4
Canada	2029	3.04	14.43
Canada	2030	3.04	14.46
Switzerland	1970	3.24	13.64
Switzerland	1971	3.25	13.7
Switzerland	1972	3.25	13.75
Switzerland	1973	3.25	13.8
Switzerland	1974	3.25	13.84
Switzerland	1975	3.25	13.88
Switzerland	1976	3.25	13.92
Switzerland	1977	3.24	13.96
Switzerland	1978	3.24	14
Switzerland	1979	3.24	14.03
Switzerland	1980	3.23	14.07
Switzerland	1981	3.23	14.1
Switzerland	1982	3.22	14.13
Switzerland	1983	3.22	14.16
Switzerland	1984	3.21	14.19
Switzerland	1985	3.21	14.22
Switzerland	1986	3.2	14.24
Switzerland	1987	3.2	14.26
Switzerland	1988	3.2	14.28
Switzerland	1989	3.2	14.3
Switzerland	1990	3.19	14.32
Switzerland	1991	3.19	14.34
Switzerland	1992	3.19	14.35
Switzerland	1993	3.19	14.36
Switzerland	1994	3.18	14.38
Switzerland	1995	3.17	14.4
Switzerland	1996	3.16	14.42
Switzerland	1997	3.15	14.45
Switzerland	1998	3.13	14.47
Switzerland	1999	3.12	14.49
Switzerland	2000	3.1	14.51
Switzerland	2001	3.08	14.54
Switzerland	2002	3.06	14.56
Switzerland	2003	3.04	14.59
Switzerland	2004	3.02	14.62
Switzerland	2005	2.99	14.65
Switzerland	2006	2.98	14.67
Switzerland	2007	2.96	14.69
Switzerland	2008	2.95	14.7
Switzerland	2009	2.93	14.72
Switzerland	2010	2.92	14.74
Switzerland	2011	2.9	14.76
Switzerland	2012	2.9	14.77
Switzerland	2013	2.9	14.78
Switzerland	2014	2.9	14.78
Switzerland	2015	2.9	14.79
Switzerland	2016	2.9	14.79
[truncated: 9,896 more rows]
